# Supplementary material for: ﻿Two new species of Hypodontolaiminae (Nematoda, Chromadorida, Chromadoridae) from the Yellow Sea with a phylogenetic analysis in the subfamily
Source: Zookeys. 2024 Jan 30;1190:281–302. doi: 10.3897/zookeys.1190.113418 (PMC10848845; doi:10.3897/zookeys.1190.113418)
Supplement: XML Treatment for Dichromadora [file zookeys.1190.113418-treatment1.xml]

<!DOCTYPE tp:taxon-treatment
  PUBLIC "-//TaxonX//DTD Taxonomic Treatment Publishing DTD v0 20100105//EN" "tax-treatment-NSO.dtd">
<tp:taxon-treatment xmlns:tp="http://www.plazi.org/taxpub"><tp:treatment-meta><kwd-group><label>Taxon classification</label><kwd>
                <named-content content-type="kingdom">Animalia</named-content>
              </kwd><kwd>
                <named-content content-type="order">Chromadorida</named-content>
              </kwd><kwd>
                <named-content content-type="family">Chromadoridae</named-content>
              </kwd></kwd-group><mixed-citation publication-type="journal"><person-group><name><surname>Liang</surname><given-names>Huixin</given-names></name><name><surname>Guo</surname><given-names>Wen</given-names></name><name><surname>Wang</surname><given-names>Chunming</given-names></name></person-group><article-title>﻿Two new species of <tp:taxon-name><tp:taxon-name-part taxon-name-part-type="subfamily">Hypodontolaiminae</tp:taxon-name-part></tp:taxon-name> (<tp:taxon-name><tp:taxon-name-part taxon-name-part-type="phylum">Nematoda</tp:taxon-name-part></tp:taxon-name>, <tp:taxon-name><tp:taxon-name-part taxon-name-part-type="order">Chromadorida</tp:taxon-name-part></tp:taxon-name>, <tp:taxon-name><tp:taxon-name-part taxon-name-part-type="family">Chromadoridae</tp:taxon-name-part></tp:taxon-name>) from the Yellow Sea with a phylogenetic analysis in the subfamily</article-title><source>Zookeys</source><day>30</day><month>01</month><year>2024</year><volume>1190</volume><fpage>281</fpage><lpage>302</lpage><pub-id pub-id-type="doi">10.3897/zookeys.1190.113418</pub-id></mixed-citation></tp:treatment-meta><tp:nomenclature><label>﻿Genus</label><tp:taxon-name>
              <object-id xmlns:xlink="http://www.w3.org/1999/xlink" content-type="arpha" xlink:type="simple">1E40A804-162B-502B-B8F3-0B51495776C0</object-id>
              <tp:taxon-name-part taxon-name-part-type="genus" reg="Dichromadora">Dichromadora</tp:taxon-name-part>
            </tp:taxon-name><tp:taxon-authority>Kreis, 1929</tp:taxon-authority></tp:nomenclature><tp:treatment-sec sec-type="diagnosis" id="SECID0E2CBG"><title>Diagnosis</title><p><bold>(based on <xref ref-type="bibr" rid="B67">Venekey et al. 2019</xref>).</bold> Cuticle with homogeneous ornamentation and a pronounced lateral differentiation of two longitudinal rows of enlarged dots. Six outer labial papillae and four cephalic setae in separate circles. Amphideal fovea transverse slit-like and loop shaped. Buccal cavity with a triangular hollow dorsal tooth or a large dorsal tooth and two additional ventrosublateral ones; denticles can be present. Peribuccal pharyngeal tissue not swollen anteriorly or with an asymmetrical dorsal swelling; a distinct posterior pharyngeal bulb. Precloacal supplements present or absent.</p></tp:treatment-sec><tp:treatment-sec sec-type="remarks" id="SECID0EIDBG"><title>Remarks.</title><p>The genus <italic><tp:taxon-name><tp:taxon-name-part taxon-name-part-type="genus" reg="Dichromadora">Dichromadora</tp:taxon-name-part></tp:taxon-name></italic> was erected by Kreis in 1929 with the type species <italic><tp:taxon-name><tp:taxon-name-part taxon-name-part-type="genus" reg="Dichromadora">Dichromadora</tp:taxon-name-part><tp:taxon-name-part taxon-name-part-type="species" reg="microdonta">microdonta</tp:taxon-name-part></tp:taxon-name></italic> Kreis, 1929 with the genus characters the cuticle with two longitudinal rows of dots, small tooth, pharynx bulb big and round, ovaries paired symmetrical and reflexed, and males with or without precloacal supplements. Six species from the genus <italic><tp:taxon-name><tp:taxon-name-part taxon-name-part-type="genus" reg="Chromadora">Chromadora</tp:taxon-name-part></tp:taxon-name></italic> (<italic><tp:taxon-name><tp:taxon-name-part taxon-name-part-type="genus" reg="Chromadora">C.</tp:taxon-name-part><tp:taxon-name-part taxon-name-part-type="species" reg="cephalata">cephalata</tp:taxon-name-part></tp:taxon-name></italic> Steiner, 1916, <italic><tp:taxon-name><tp:taxon-name-part taxon-name-part-type="genus" reg="Chromadora">C.</tp:taxon-name-part><tp:taxon-name-part taxon-name-part-type="species" reg="cricophana">cricophana</tp:taxon-name-part></tp:taxon-name></italic> Filipjev, 1922, <italic><tp:taxon-name><tp:taxon-name-part taxon-name-part-type="genus" reg="Chromadora">C.</tp:taxon-name-part><tp:taxon-name-part taxon-name-part-type="species" reg="geophila">geophila</tp:taxon-name-part></tp:taxon-name></italic> de Man, 1876, <italic><tp:taxon-name><tp:taxon-name-part taxon-name-part-type="genus" reg="Chromadora">C.</tp:taxon-name-part><tp:taxon-name-part taxon-name-part-type="species" reg="parapoecilosoma">parapoecilosoma</tp:taxon-name-part></tp:taxon-name></italic> Micoletzky, 1922, <italic><tp:taxon-name><tp:taxon-name-part taxon-name-part-type="genus" reg="Chromadora">C.</tp:taxon-name-part><tp:taxon-name-part taxon-name-part-type="species" reg="sabulicola">sabulicola</tp:taxon-name-part></tp:taxon-name></italic> Filipjev, 1918, <italic><tp:taxon-name><tp:taxon-name-part taxon-name-part-type="genus" reg="Chromadora">C.</tp:taxon-name-part><tp:taxon-name-part taxon-name-part-type="species" reg="setosa">setosa</tp:taxon-name-part></tp:taxon-name></italic> Bütschli, 1874) were transferred to <italic><tp:taxon-name><tp:taxon-name-part taxon-name-part-type="genus" reg="Dichromadora">Dichromadora</tp:taxon-name-part></tp:taxon-name></italic> by <xref ref-type="bibr" rid="B35">Kreis (1929)</xref>. Later, <italic><tp:taxon-name><tp:taxon-name-part taxon-name-part-type="genus" reg="Dichromadora">D.</tp:taxon-name-part><tp:taxon-name-part taxon-name-part-type="species" reg="hyalocheile">hyalocheile</tp:taxon-name-part></tp:taxon-name></italic> De Coninck &amp; Schuurmans Stekhoven, 1933, <italic><tp:taxon-name><tp:taxon-name-part taxon-name-part-type="genus" reg="Dichromadora">D.</tp:taxon-name-part><tp:taxon-name-part taxon-name-part-type="species" reg="tobaensis">tobaensis</tp:taxon-name-part></tp:taxon-name></italic> Schneider, 1937, <italic><tp:taxon-name><tp:taxon-name-part taxon-name-part-type="genus" reg="Dichromadora">D.</tp:taxon-name-part><tp:taxon-name-part taxon-name-part-type="species" reg="strandi">strandi</tp:taxon-name-part></tp:taxon-name></italic> Allgén, 1940, <italic><tp:taxon-name><tp:taxon-name-part taxon-name-part-type="genus" reg="Dichromadora">D.</tp:taxon-name-part><tp:taxon-name-part taxon-name-part-type="species" reg="punctata">punctata</tp:taxon-name-part></tp:taxon-name></italic> Schuurmans Stekhoven, 1950, <italic><tp:taxon-name><tp:taxon-name-part taxon-name-part-type="genus" reg="Dichromadora">D.</tp:taxon-name-part><tp:taxon-name-part taxon-name-part-type="species" reg="tenuicauda">tenuicauda</tp:taxon-name-part></tp:taxon-name></italic> Schuurmans Stekhoven, 1950, and <italic><tp:taxon-name><tp:taxon-name-part taxon-name-part-type="genus" reg="Dichromadora">D.</tp:taxon-name-part><tp:taxon-name-part taxon-name-part-type="species" reg="abnormis">abnormis</tp:taxon-name-part></tp:taxon-name></italic> Gerlach, 1953a were described. <xref ref-type="bibr" rid="B70">Wieser (1954a)</xref> described <italic><tp:taxon-name><tp:taxon-name-part taxon-name-part-type="genus" reg="Dichromadora">D.</tp:taxon-name-part><tp:taxon-name-part taxon-name-part-type="species" reg="dissipata">dissipata</tp:taxon-name-part></tp:taxon-name></italic> Wieser, 1954a, revised the genus characters based mainly on tooth shape and provided new combinations. After <xref ref-type="bibr" rid="B70">Wieser (1954a)</xref>, <italic><tp:taxon-name><tp:taxon-name-part taxon-name-part-type="genus" reg="Dichromadora">D.</tp:taxon-name-part><tp:taxon-name-part taxon-name-part-type="species" reg="apapillata">apapillata</tp:taxon-name-part></tp:taxon-name></italic> Timm, 1961, <italic><tp:taxon-name><tp:taxon-name-part taxon-name-part-type="genus" reg="Dichromadora">D.</tp:taxon-name-part><tp:taxon-name-part taxon-name-part-type="species" reg="arcospiculum">arcospiculum</tp:taxon-name-part></tp:taxon-name></italic> Timm, 1961, <italic><tp:taxon-name><tp:taxon-name-part taxon-name-part-type="genus" reg="Dichromadora">D.</tp:taxon-name-part><tp:taxon-name-part taxon-name-part-type="species" reg="simplex">simplex</tp:taxon-name-part></tp:taxon-name></italic> Timm, 1961, <italic><tp:taxon-name><tp:taxon-name-part taxon-name-part-type="genus" reg="Dichromadora">D.</tp:taxon-name-part><tp:taxon-name-part taxon-name-part-type="species" reg="islandica">islandica</tp:taxon-name-part></tp:taxon-name></italic> Kreis, 1963, <italic><tp:taxon-name><tp:taxon-name-part taxon-name-part-type="genus" reg="Dichromadora">D.</tp:taxon-name-part><tp:taxon-name-part taxon-name-part-type="species" reg="scandula">scandula</tp:taxon-name-part></tp:taxon-name></italic> Lorenzen, 1966, and <italic><tp:taxon-name><tp:taxon-name-part taxon-name-part-type="genus" reg="Dichromadora">D.</tp:taxon-name-part><tp:taxon-name-part taxon-name-part-type="species" reg="cucullata">cucullata</tp:taxon-name-part></tp:taxon-name></italic> Lorenzen, 1973 were described and Gerlach and Riemann (1973) presented a list of sixteen species. Later, 12 species (<italic><tp:taxon-name><tp:taxon-name-part taxon-name-part-type="genus" reg="Dichromadora">D.</tp:taxon-name-part><tp:taxon-name-part taxon-name-part-type="species" reg="amphidiscoides">amphidiscoides</tp:taxon-name-part></tp:taxon-name></italic> Kito, 1981, <italic><tp:taxon-name><tp:taxon-name-part taxon-name-part-type="genus" reg="Dichromadora">D.</tp:taxon-name-part><tp:taxon-name-part taxon-name-part-type="species" reg="abyssalis">abyssalis</tp:taxon-name-part></tp:taxon-name></italic> Bussau, 1993, <italic><tp:taxon-name><tp:taxon-name-part taxon-name-part-type="genus" reg="Dichromadora">D.</tp:taxon-name-part><tp:taxon-name-part taxon-name-part-type="species" reg="gathuai">gathuai</tp:taxon-name-part></tp:taxon-name></italic> Muthumbi &amp; Vincx, 1998, <italic><tp:taxon-name><tp:taxon-name-part taxon-name-part-type="genus" reg="Dichromadora">D.</tp:taxon-name-part><tp:taxon-name-part taxon-name-part-type="species" reg="loiseae">loiseae</tp:taxon-name-part></tp:taxon-name></italic> Muthumbi &amp; Vincx, 1998, <italic><tp:taxon-name><tp:taxon-name-part taxon-name-part-type="genus" reg="Dichromadora">D.</tp:taxon-name-part><tp:taxon-name-part taxon-name-part-type="species" reg="longicaudata">longicaudata</tp:taxon-name-part></tp:taxon-name></italic> Muthumbi &amp; Vincx, 1998, <italic><tp:taxon-name><tp:taxon-name-part taxon-name-part-type="genus" reg="Dichromadora">D.</tp:taxon-name-part><tp:taxon-name-part taxon-name-part-type="species" reg="quadripapillata">quadripapillata</tp:taxon-name-part></tp:taxon-name></italic> Muthumbi &amp; Vincx, 1998, <italic><tp:taxon-name><tp:taxon-name-part taxon-name-part-type="genus" reg="Dichromadora">D.</tp:taxon-name-part><tp:taxon-name-part taxon-name-part-type="species" reg="parasimplex">parasimplex</tp:taxon-name-part></tp:taxon-name></italic> Dashchenko, 2002, <italic><tp:taxon-name><tp:taxon-name-part taxon-name-part-type="genus" reg="Dichromadora">D.</tp:taxon-name-part><tp:taxon-name-part taxon-name-part-type="species" reg="parva">parva</tp:taxon-name-part></tp:taxon-name></italic> Vermeeren, Vanreusel &amp; Vanhove, 2004, <italic><tp:taxon-name><tp:taxon-name-part taxon-name-part-type="genus" reg="Dichromadora">D.</tp:taxon-name-part><tp:taxon-name-part taxon-name-part-type="species" reg="polaris">polaris</tp:taxon-name-part></tp:taxon-name></italic> Vermeeren, Vanreusel &amp; Vanhove, 2004, <italic><tp:taxon-name><tp:taxon-name-part taxon-name-part-type="genus" reg="Dichromadora">D.</tp:taxon-name-part><tp:taxon-name-part taxon-name-part-type="species" reg="polarsternis">polarsternis</tp:taxon-name-part></tp:taxon-name></italic> Vermeeren, Vanreusel &amp; Vanhove, 2004, <italic><tp:taxon-name><tp:taxon-name-part taxon-name-part-type="genus" reg="Dichromadora">D.</tp:taxon-name-part><tp:taxon-name-part taxon-name-part-type="species" reg="southernis">southernis</tp:taxon-name-part></tp:taxon-name></italic> Vermeeren, Vanreusel &amp; Vanhove, 2004 and <italic><tp:taxon-name><tp:taxon-name-part taxon-name-part-type="genus" reg="Dichromadora">D.</tp:taxon-name-part><tp:taxon-name-part taxon-name-part-type="species" reg="weddellensis">weddellensis</tp:taxon-name-part></tp:taxon-name></italic> Vermeeren, Vanreusel &amp; Vanhove, 2004) were described. <xref ref-type="bibr" rid="B33">Huang and Zhang (2010)</xref> described three species from the China Sea, <italic><tp:taxon-name><tp:taxon-name-part taxon-name-part-type="genus" reg="Dichromadora">D.</tp:taxon-name-part><tp:taxon-name-part taxon-name-part-type="species" reg="major">major</tp:taxon-name-part></tp:taxon-name></italic>, <italic><tp:taxon-name><tp:taxon-name-part taxon-name-part-type="genus" reg="Dichromadora">D.</tp:taxon-name-part><tp:taxon-name-part taxon-name-part-type="species" reg="multisetosa">multisetosa</tp:taxon-name-part></tp:taxon-name></italic>, and <italic><tp:taxon-name><tp:taxon-name-part taxon-name-part-type="genus" reg="Dichromadora">D.</tp:taxon-name-part><tp:taxon-name-part taxon-name-part-type="species" reg="sinica">sinica</tp:taxon-name-part></tp:taxon-name></italic>, and provided a short review of <italic><tp:taxon-name><tp:taxon-name-part taxon-name-part-type="genus" reg="Dichromadora">Dichromadora</tp:taxon-name-part></tp:taxon-name></italic>. <italic><tp:taxon-name><tp:taxon-name-part taxon-name-part-type="genus" reg="Dichromadora">Dichromadora</tp:taxon-name-part><tp:taxon-name-part taxon-name-part-type="species" reg="abyssalis">abyssalis</tp:taxon-name-part></tp:taxon-name></italic> was considered as valid by <xref ref-type="bibr" rid="B29">Holovachov (2020)</xref> based on the high quality descriptions and illustrations despite not following the International Code of Zoological Nomenclature (<xref ref-type="bibr" rid="B67">Venekey et al. 2019</xref>). With the addition of <italic><tp:taxon-name><tp:taxon-name-part taxon-name-part-type="genus" reg="Dichromadora">D.</tp:taxon-name-part><tp:taxon-name-part taxon-name-part-type="species" reg="rigida">rigida</tp:taxon-name-part></tp:taxon-name></italic> Thanh, Tu &amp; Gagarin, 2016 and <italic><tp:taxon-name><tp:taxon-name-part taxon-name-part-type="genus" reg="Dichromadora">D.</tp:taxon-name-part><tp:taxon-name-part taxon-name-part-type="species" reg="agilis">agilis</tp:taxon-name-part></tp:taxon-name></italic> Long, Gagarin &amp; Tu, 2022, 35 species are currently considered as valid (based on <xref ref-type="bibr" rid="B67">Venekey et al. 2019</xref>):</p><p>1. <italic><tp:taxon-name><tp:taxon-name-part taxon-name-part-type="genus" reg="Dichromadora">Dichromadora</tp:taxon-name-part><tp:taxon-name-part taxon-name-part-type="species" reg="abnormis">abnormis</tp:taxon-name-part></tp:taxon-name></italic> Gerlach, 1953 (Italy, San Rossore and Tirrenia beaches)</p><p>2. <italic><tp:taxon-name><tp:taxon-name-part taxon-name-part-type="genus" reg="Dichromadora">Dichromadora</tp:taxon-name-part><tp:taxon-name-part taxon-name-part-type="species" reg="abyssalis">abyssalis</tp:taxon-name-part></tp:taxon-name></italic> Bussau, 1993 (SE Pacific, Peru Basin)</p><p>3. <italic><tp:taxon-name><tp:taxon-name-part taxon-name-part-type="genus" reg="Dichromadora">Dichromadora</tp:taxon-name-part><tp:taxon-name-part taxon-name-part-type="species" reg="agilis">agilis</tp:taxon-name-part></tp:taxon-name></italic> Long, Gagarin &amp; Tu, 2022 (Vietnam, Quảng Ninh)</p><p>4. <italic><tp:taxon-name><tp:taxon-name-part taxon-name-part-type="genus" reg="Dichromadora">Dichromadora</tp:taxon-name-part><tp:taxon-name-part taxon-name-part-type="species" reg="amphidiscoides">amphidiscoides</tp:taxon-name-part></tp:taxon-name></italic> Kito, 1981 (Japan, Oshoro Bay)</p><p>5. <italic><tp:taxon-name><tp:taxon-name-part taxon-name-part-type="genus" reg="Dichromadora">Dichromadora</tp:taxon-name-part><tp:taxon-name-part taxon-name-part-type="species" reg="antarctica">antarctica</tp:taxon-name-part></tp:taxon-name></italic> (Cobb, 1914) (Antarctica, Cape Royd; = <italic><tp:taxon-name><tp:taxon-name-part taxon-name-part-type="genus" reg="Spilophora">Spilophora</tp:taxon-name-part><tp:taxon-name-part taxon-name-part-type="species" reg="antarctica">antarctica</tp:taxon-name-part></tp:taxon-name></italic> Cobb, 1914)</p><p>6. <italic><tp:taxon-name><tp:taxon-name-part taxon-name-part-type="genus" reg="Dichromadora">Dichromadora</tp:taxon-name-part><tp:taxon-name-part taxon-name-part-type="species" reg="apapillata">apapillata</tp:taxon-name-part></tp:taxon-name></italic> Timm, 1961 (Indian Ocean, Bay of Bengal)</p><p>7. <italic><tp:taxon-name><tp:taxon-name-part taxon-name-part-type="genus" reg="Dichromadora">Dichromadora</tp:taxon-name-part><tp:taxon-name-part taxon-name-part-type="species" reg="arcospiculum">arcospiculum</tp:taxon-name-part></tp:taxon-name></italic> Timm, 1961 (Indian Ocean, Bay of Bengal)</p><p>8. <italic><tp:taxon-name><tp:taxon-name-part taxon-name-part-type="genus" reg="Dichromadora">Dichromadora</tp:taxon-name-part><tp:taxon-name-part taxon-name-part-type="species" reg="cephalata">cephalata</tp:taxon-name-part></tp:taxon-name></italic> (Steiner, 1916) (Arctic Ocean, Barents Sea; = <italic><tp:taxon-name><tp:taxon-name-part taxon-name-part-type="genus" reg="Chromadora">Chromadora</tp:taxon-name-part><tp:taxon-name-part taxon-name-part-type="species" reg="cephalata">cephalata</tp:taxon-name-part></tp:taxon-name></italic> Steiner, 1916, <italic><tp:taxon-name><tp:taxon-name-part taxon-name-part-type="genus" reg="Chromadora">Chromadora</tp:taxon-name-part><tp:taxon-name-part taxon-name-part-type="species" reg="cricophana">cricophana</tp:taxon-name-part></tp:taxon-name></italic> Filipjev, 1922)</p><p>9. <italic><tp:taxon-name><tp:taxon-name-part taxon-name-part-type="genus" reg="Dichromadora">Dichromadora</tp:taxon-name-part><tp:taxon-name-part taxon-name-part-type="species" reg="cucullata">cucullata</tp:taxon-name-part></tp:taxon-name></italic> Lorenzen, 1973 (North Sea, Baltic Sea, Helgoland)</p><p>10. <italic><tp:taxon-name><tp:taxon-name-part taxon-name-part-type="genus" reg="Dichromadora">Dichromadora</tp:taxon-name-part><tp:taxon-name-part taxon-name-part-type="species" reg="dissipata">dissipata</tp:taxon-name-part></tp:taxon-name></italic> Wieser, 1954 (Chile, Seno de Reloncaví)</p><p>11. <italic><tp:taxon-name><tp:taxon-name-part taxon-name-part-type="genus" reg="Dichromadora">Dichromadora</tp:taxon-name-part><tp:taxon-name-part taxon-name-part-type="species" reg="gathuai">gathuai</tp:taxon-name-part></tp:taxon-name></italic> Muthumbi &amp; Vincx, 1998 (Indian Ocean, Kenyan coast)</p><p>12. <italic><tp:taxon-name><tp:taxon-name-part taxon-name-part-type="genus" reg="Dichromadora">Dichromadora</tp:taxon-name-part><tp:taxon-name-part taxon-name-part-type="species" reg="geophila">geophila</tp:taxon-name-part></tp:taxon-name></italic> (de Man, 1876) (North Sea, Netherlands; = <italic><tp:taxon-name><tp:taxon-name-part taxon-name-part-type="genus" reg="Chromadora">Chromadora</tp:taxon-name-part><tp:taxon-name-part taxon-name-part-type="species" reg="canadensis">canadensis</tp:taxon-name-part></tp:taxon-name></italic> (Cobb, 1914), <italic><tp:taxon-name><tp:taxon-name-part taxon-name-part-type="genus" reg="Chromadora">Chromadora</tp:taxon-name-part><tp:taxon-name-part taxon-name-part-type="species" reg="geophila">geophila</tp:taxon-name-part></tp:taxon-name></italic> (de Man, 1876), <italic><tp:taxon-name><tp:taxon-name-part taxon-name-part-type="genus" reg="Hypodontolaimus">Hypodontolaimus</tp:taxon-name-part><tp:taxon-name-part taxon-name-part-type="species" reg="geophilus">geophilus</tp:taxon-name-part></tp:taxon-name></italic> (de Man, 1876), <italic><tp:taxon-name><tp:taxon-name-part taxon-name-part-type="genus" reg="Spiliphera">Spiliphera</tp:taxon-name-part><tp:taxon-name-part taxon-name-part-type="species" reg="geophila">geophila</tp:taxon-name-part></tp:taxon-name></italic> de Man, 1876, <italic><tp:taxon-name><tp:taxon-name-part taxon-name-part-type="genus" reg="Spiliphera">Spiliphera</tp:taxon-name-part><tp:taxon-name-part taxon-name-part-type="species" reg="spectabilis">spectabilis</tp:taxon-name-part></tp:taxon-name></italic> Allgén, 1929)</p><p>13. <italic><tp:taxon-name><tp:taxon-name-part taxon-name-part-type="genus" reg="Dichromadora">Dichromadora</tp:taxon-name-part><tp:taxon-name-part taxon-name-part-type="species" reg="gracilis">gracilis</tp:taxon-name-part></tp:taxon-name></italic> (Kreis, 1929) (France, Trebeurden; = <italic><tp:taxon-name><tp:taxon-name-part taxon-name-part-type="genus" reg="Spilophorella">Spilophorella</tp:taxon-name-part><tp:taxon-name-part taxon-name-part-type="species" reg="gracilis">gracilis</tp:taxon-name-part></tp:taxon-name></italic> Kreis, 1929)</p><p>14. <italic><tp:taxon-name><tp:taxon-name-part taxon-name-part-type="genus" reg="Dichromadora">Dichromadora</tp:taxon-name-part><tp:taxon-name-part taxon-name-part-type="species" reg="hyalocheile">hyalocheile</tp:taxon-name-part></tp:taxon-name></italic> De Coninck &amp; Schuurmans Stekhoven, 1933 (Belgium, Oostende)</p><p>15. <italic><tp:taxon-name><tp:taxon-name-part taxon-name-part-type="genus" reg="Dichromadora">Dichromadora</tp:taxon-name-part><tp:taxon-name-part taxon-name-part-type="species" reg="islandica">islandica</tp:taxon-name-part></tp:taxon-name></italic> Kreis, 1963 (Iceland, Eyjafjörður)</p><p>16. <italic><tp:taxon-name><tp:taxon-name-part taxon-name-part-type="genus" reg="Dichromadora">Dichromadora</tp:taxon-name-part><tp:taxon-name-part taxon-name-part-type="species" reg="loiseae">loiseae</tp:taxon-name-part></tp:taxon-name></italic> Muthumbi &amp; Vincx, 1998 (Indian Ocean, Kenyan coast)</p><p>17. <italic><tp:taxon-name><tp:taxon-name-part taxon-name-part-type="genus" reg="Dichromadora">Dichromadora</tp:taxon-name-part><tp:taxon-name-part taxon-name-part-type="species" reg="longicaudata">longicaudata</tp:taxon-name-part></tp:taxon-name></italic> Muthumbi &amp; Vincx, 1998 (Indian Ocean, Kenyan coast)</p><p>18. <italic><tp:taxon-name><tp:taxon-name-part taxon-name-part-type="genus" reg="Dichromadora">Dichromadora</tp:taxon-name-part><tp:taxon-name-part taxon-name-part-type="species" reg="major">major</tp:taxon-name-part></tp:taxon-name></italic> Huang &amp; Zhang, 2010 (China, Yellow Sea)</p><p>19. <italic><tp:taxon-name><tp:taxon-name-part taxon-name-part-type="genus" reg="Dichromadora">Dichromadora</tp:taxon-name-part><tp:taxon-name-part taxon-name-part-type="species" reg="media">media</tp:taxon-name-part></tp:taxon-name></italic> sp. nov. (China, Yellow Sea)</p><p>20. <italic><tp:taxon-name><tp:taxon-name-part taxon-name-part-type="genus" reg="Dichromadora">Dichromadora</tp:taxon-name-part><tp:taxon-name-part taxon-name-part-type="species" reg="microdonta">microdonta</tp:taxon-name-part></tp:taxon-name></italic> Kreis, 1929 (France, English Channel)</p><p>21. <italic><tp:taxon-name><tp:taxon-name-part taxon-name-part-type="genus" reg="Dichromadora">Dichromadora</tp:taxon-name-part><tp:taxon-name-part taxon-name-part-type="species" reg="multisetosa">multisetosa</tp:taxon-name-part></tp:taxon-name></italic> Huang &amp; Zhang, 2010 (China, Yellow Sea)</p><p>22. <italic><tp:taxon-name><tp:taxon-name-part taxon-name-part-type="genus" reg="Dichromadora">Dichromadora</tp:taxon-name-part><tp:taxon-name-part taxon-name-part-type="species" reg="parasimplex">parasimplex</tp:taxon-name-part></tp:taxon-name></italic> Dashchenko, 2002 (New Guinea, Astrolabe Bay)</p><p>23. <italic><tp:taxon-name><tp:taxon-name-part taxon-name-part-type="genus" reg="Dichromadora">Dichromadora</tp:taxon-name-part><tp:taxon-name-part taxon-name-part-type="species" reg="parva">parva</tp:taxon-name-part></tp:taxon-name></italic> Vermeeren, Vanreusel &amp; Vanhove, 2004 (Antarctic Sea, Halley Bay)</p><p>24. <italic><tp:taxon-name><tp:taxon-name-part taxon-name-part-type="genus" reg="Dichromadora">Dichromadora</tp:taxon-name-part><tp:taxon-name-part taxon-name-part-type="species" reg="polaris">polaris</tp:taxon-name-part></tp:taxon-name></italic> Vermeeren, Vanreusel &amp; Vanhove, 2004 (Antarctic Sea, Halley Bay)</p><p>25. <italic><tp:taxon-name><tp:taxon-name-part taxon-name-part-type="genus" reg="Dichromadora">Dichromadora</tp:taxon-name-part><tp:taxon-name-part taxon-name-part-type="species" reg="polarsternis">polarsternis</tp:taxon-name-part></tp:taxon-name></italic> Vermeeren, Vanreusel &amp; Vanhove, 2004 (Antarctic Sea, Halley Bay)</p><p>26. <italic><tp:taxon-name><tp:taxon-name-part taxon-name-part-type="genus" reg="Dichromadora">Dichromadora</tp:taxon-name-part><tp:taxon-name-part taxon-name-part-type="species" reg="punctata">punctata</tp:taxon-name-part></tp:taxon-name></italic> Schuurmans Stekhoven, 1950 (Mediterranean, Villefranche Bay)</p><p>27. <italic><tp:taxon-name><tp:taxon-name-part taxon-name-part-type="genus" reg="Dichromadora">Dichromadora</tp:taxon-name-part><tp:taxon-name-part taxon-name-part-type="species" reg="quadripapillata">quadripapillata</tp:taxon-name-part></tp:taxon-name></italic> Muthumbi &amp; Vincx, 1998 (Indian Ocean, Kenyan coast)</p><p>28. <italic><tp:taxon-name><tp:taxon-name-part taxon-name-part-type="genus" reg="Dichromadora">Dichromadora</tp:taxon-name-part><tp:taxon-name-part taxon-name-part-type="species" reg="rigida">rigida</tp:taxon-name-part></tp:taxon-name></italic> Thanh, Tu &amp; Gagarin, 2016 (Vietnam, Yen River Estuary)</p><p>29. <italic><tp:taxon-name><tp:taxon-name-part taxon-name-part-type="genus" reg="Dichromadora">Dichromadora</tp:taxon-name-part><tp:taxon-name-part taxon-name-part-type="species" reg="scandula">scandula</tp:taxon-name-part></tp:taxon-name></italic> Lorenzen, 1966 (North Sea, Schleswig-Holstein)</p><p>30. <italic><tp:taxon-name><tp:taxon-name-part taxon-name-part-type="genus" reg="Dichromadora">Dichromadora</tp:taxon-name-part><tp:taxon-name-part taxon-name-part-type="species" reg="simplex">simplex</tp:taxon-name-part></tp:taxon-name></italic> Timm, 1961 (Indian Ocean, Bay of Bengal)</p><p>31. <italic><tp:taxon-name><tp:taxon-name-part taxon-name-part-type="genus" reg="Dichromadora">Dichromadora</tp:taxon-name-part><tp:taxon-name-part taxon-name-part-type="species" reg="sinica">sinica</tp:taxon-name-part></tp:taxon-name></italic> Huang &amp; Zhang, 2010 (China, Yellow Sea)</p><p>32. <italic><tp:taxon-name><tp:taxon-name-part taxon-name-part-type="genus" reg="Dichromadora">Dichromadora</tp:taxon-name-part><tp:taxon-name-part taxon-name-part-type="species" reg="southernis">southernis</tp:taxon-name-part></tp:taxon-name></italic> Vermeeren, Vanreusel &amp; Vanhove, 2004 (Antarctic Sea, Halley Bay)</p><p>33. <italic><tp:taxon-name><tp:taxon-name-part taxon-name-part-type="genus" reg="Dichromadora">Dichromadora</tp:taxon-name-part><tp:taxon-name-part taxon-name-part-type="species" reg="strandi">strandi</tp:taxon-name-part></tp:taxon-name></italic> Allgén, 1940 (Norway, Knivskjaerodden)</p><p>34. <italic><tp:taxon-name><tp:taxon-name-part taxon-name-part-type="genus" reg="Dichromadora">Dichromadora</tp:taxon-name-part><tp:taxon-name-part taxon-name-part-type="species" reg="tobaensis">tobaensis</tp:taxon-name-part></tp:taxon-name></italic> Schneider, 1937 (Indonesia, Sumatra)</p><p>35. <italic><tp:taxon-name><tp:taxon-name-part taxon-name-part-type="genus" reg="Dichromadora">Dichromadora</tp:taxon-name-part><tp:taxon-name-part taxon-name-part-type="species" reg="weddellensis">weddellensis</tp:taxon-name-part></tp:taxon-name></italic> Vermeeren, Vanreusel &amp; Vanhove, 2004 (Antarctic Sea, Halley Bay)</p></tp:treatment-sec><ref-list><ref id="B67"><mixed-citation xmlns:xlink="http://www.w3.org/1999/xlink" xlink:type="simple"><person-group><name name-style="western"><surname>Venekey</surname><given-names>V</given-names></name><name name-style="western"><surname>Gheller</surname><given-names>PF</given-names></name><name name-style="western"><surname>Kandratavicius</surname><given-names>N</given-names></name><name name-style="western"><surname>Cunha</surname><given-names>BP</given-names></name><name name-style="western"><surname>Vilas-Boas</surname><given-names>AC</given-names></name><name name-style="western"><surname>Fonseca</surname><given-names>G</given-names></name><name name-style="western"><surname>Maria</surname><given-names>TF</given-names></name></person-group> (<year>2019</year>) <article-title>The state of the art of <tp:taxon-name><tp:taxon-name-part taxon-name-part-type="family">Chromadoridae</tp:taxon-name-part></tp:taxon-name> (<tp:taxon-name><tp:taxon-name-part taxon-name-part-type="phylum">Nematoda</tp:taxon-name-part></tp:taxon-name>, <tp:taxon-name><tp:taxon-name-part taxon-name-part-type="order">Chromadorida</tp:taxon-name-part></tp:taxon-name>): A historical review, diagnoses and comments about valid and dubious genera and a list of valid species.</article-title><source>Zootaxa</source><volume>4578</volume>(<issue>1</issue>): <fpage>1</fpage>–<lpage>67</lpage>. <ext-link xlink:href="10.11646/zootaxa.4578.1.1" ext-link-type="doi" xlink:type="simple">https://doi.org/10.11646/zootaxa.4578.1.1</ext-link></mixed-citation></ref><ref id="B35"><mixed-citation xmlns:xlink="http://www.w3.org/1999/xlink" xlink:type="simple"><person-group><name name-style="western"><surname>Kreis</surname><given-names>HA</given-names></name></person-group> (<year>1929</year>) <article-title>Freilebende marine Nematoden von der Nordwest-Küste Frankreichs (Trébeurden Côtes du Nord).</article-title><source>Capita Zoologica II</source><volume>7</volume>: <fpage>1</fpage>–<lpage>98</lpage>.</mixed-citation></ref><ref id="B70"><mixed-citation xmlns:xlink="http://www.w3.org/1999/xlink" xlink:type="simple"><person-group><name name-style="western"><surname>Wieser</surname><given-names>W</given-names></name></person-group> (<year>1954a</year>) Free-living marine nematodes II. <tp:taxon-name><tp:taxon-name-part taxon-name-part-type="superfamily">Chromadoroidea</tp:taxon-name-part></tp:taxon-name>. Report from the Lund University Chile Expedition Acta University Lund (N.F.2) 50(16): 1–148.</mixed-citation></ref><ref id="B33"><mixed-citation xmlns:xlink="http://www.w3.org/1999/xlink" xlink:type="simple"><person-group><name name-style="western"><surname>Huang</surname><given-names>Y</given-names></name><name name-style="western"><surname>Zhang</surname><given-names>ZN</given-names></name></person-group> (<year>2010</year>) <article-title>Three new species of <italic><tp:taxon-name><tp:taxon-name-part taxon-name-part-type="genus">Dichromadora</tp:taxon-name-part></tp:taxon-name></italic> (<tp:taxon-name><tp:taxon-name-part taxon-name-part-type="phylum">Nematoda</tp:taxon-name-part></tp:taxon-name>: <tp:taxon-name><tp:taxon-name-part taxon-name-part-type="order">Chromadorida</tp:taxon-name-part></tp:taxon-name>: <tp:taxon-name><tp:taxon-name-part taxon-name-part-type="family">Chromadoridae</tp:taxon-name-part></tp:taxon-name>) from the Yellow Sea, China.</article-title><source>Journal of Natural History</source><volume>44</volume>(<issue>9–10</issue>): <fpage>545</fpage>–<lpage>558</lpage>. <ext-link xlink:href="10.1080/00222930903471456" ext-link-type="doi" xlink:type="simple">https://doi.org/10.1080/00222930903471456</ext-link></mixed-citation></ref><ref id="B29"><mixed-citation xmlns:xlink="http://www.w3.org/1999/xlink" xlink:type="simple"><person-group><name name-style="western"><surname>Holovachov</surname><given-names>O</given-names></name></person-group> (<year>2020</year>) <article-title>The nomenclatural status of new nematode nomina proposed in 1993 in the doctoral thesis of Christian Bussau, entitled Taxonomische und ökologische Untersuchungen an Nematoden des Peru-Beckens (<tp:taxon-name><tp:taxon-name-part taxon-name-part-type="phylum">Nematoda</tp:taxon-name-part></tp:taxon-name>).</article-title><source>Bionomina</source><volume>19</volume>(<issue>1</issue>): <fpage>86</fpage>–<lpage>99</lpage>. <ext-link xlink:href="10.11646/bionomina.19.1.5" ext-link-type="doi" xlink:type="simple">https://doi.org/10.11646/bionomina.19.1.5</ext-link></mixed-citation></ref></ref-list></tp:taxon-treatment>
