# Supplementary material for: ﻿Two new species of Hypodontolaiminae (Nematoda, Chromadorida, Chromadoridae) from the Yellow Sea with a phylogenetic analysis in the subfamily
Source: Zookeys. 2024 Jan 30;1190:281–302. doi: 10.3897/zookeys.1190.113418 (PMC10848845; doi:10.3897/zookeys.1190.113418)
Supplement: XML Treatment for Neochromadora [file zookeys.1190.113418-treatment3.xml]

<!DOCTYPE tp:taxon-treatment
  PUBLIC "-//TaxonX//DTD Taxonomic Treatment Publishing DTD v0 20100105//EN" "tax-treatment-NSO.dtd">
<tp:taxon-treatment xmlns:tp="http://www.plazi.org/taxpub"><tp:treatment-meta><kwd-group><label>Taxon classification</label><kwd>
                <named-content content-type="kingdom">Animalia</named-content>
              </kwd><kwd>
                <named-content content-type="order">Chromadorida</named-content>
              </kwd><kwd>
                <named-content content-type="family">Chromadoridae</named-content>
              </kwd></kwd-group><mixed-citation publication-type="journal"><person-group><name><surname>Liang</surname><given-names>Huixin</given-names></name><name><surname>Guo</surname><given-names>Wen</given-names></name><name><surname>Wang</surname><given-names>Chunming</given-names></name></person-group><article-title>﻿Two new species of <tp:taxon-name><tp:taxon-name-part taxon-name-part-type="subfamily">Hypodontolaiminae</tp:taxon-name-part></tp:taxon-name> (<tp:taxon-name><tp:taxon-name-part taxon-name-part-type="phylum">Nematoda</tp:taxon-name-part></tp:taxon-name>, <tp:taxon-name><tp:taxon-name-part taxon-name-part-type="order">Chromadorida</tp:taxon-name-part></tp:taxon-name>, <tp:taxon-name><tp:taxon-name-part taxon-name-part-type="family">Chromadoridae</tp:taxon-name-part></tp:taxon-name>) from the Yellow Sea with a phylogenetic analysis in the subfamily</article-title><source>Zookeys</source><day>30</day><month>01</month><year>2024</year><volume>1190</volume><fpage>281</fpage><lpage>302</lpage><pub-id pub-id-type="doi">10.3897/zookeys.1190.113418</pub-id></mixed-citation></tp:treatment-meta><tp:nomenclature><label>﻿Genus</label><tp:taxon-name>
              <object-id xmlns:xlink="http://www.w3.org/1999/xlink" content-type="arpha" xlink:type="simple">69BD6D41-D91B-555C-80B1-D14D6832AFF8</object-id>
              <tp:taxon-name-part taxon-name-part-type="genus" reg="Neochromadora">Neochromadora</tp:taxon-name-part>
            </tp:taxon-name><tp:taxon-authority>Micoletzky, 1924</tp:taxon-authority></tp:nomenclature><tp:treatment-sec sec-type="diagnosis" id="SECID0EJ1AI"><title>Diagnosis</title><p><bold>(based on <xref ref-type="bibr" rid="B67">Venekey et al. 2019</xref>).</bold> Cuticle ornamentation heterogeneous and complex, with lateral differentiation visible as two or three longitudinal rows of large dots. Six small outer labial setae or papillae and four cephalic setae in separate circles. Inner labial sensilla may be conspicuous in one species (<italic><tp:taxon-name><tp:taxon-name-part taxon-name-part-type="genus" reg="Neochromadora">N.</tp:taxon-name-part><tp:taxon-name-part taxon-name-part-type="species" reg="munita">munita</tp:taxon-name-part></tp:taxon-name></italic>). Presence of somatic setae in some species. Amphidial fovea transverse slit-like and loop shaped. Buccal cavity with a dorsal tooth and two ventrosublateral teeth, in some species the dorsal one being larger than the others. Denticles can be present. Pharynx anteriorly not swollen or swollen next to the dorsal tooth. Pharynx with a single well-developed posterior bulb. Male usually with numerous precloacal supplements.</p></tp:treatment-sec><tp:treatment-sec sec-type="remarks" id="SECID0EB2AI"><title>Remarks.</title><p>The genus <italic><tp:taxon-name><tp:taxon-name-part taxon-name-part-type="genus" reg="Neochromadora">Neochromadora</tp:taxon-name-part></tp:taxon-name></italic> was erected by <xref ref-type="bibr" rid="B51">Micoletzky (1924)</xref> with the type species <italic><tp:taxon-name><tp:taxon-name-part taxon-name-part-type="genus" reg="Neochromadora">Neochromadora</tp:taxon-name-part><tp:taxon-name-part taxon-name-part-type="species" reg="poecilosoma">poecilosoma</tp:taxon-name-part></tp:taxon-name></italic> (de Man, 1893). And six species, <italic><tp:taxon-name><tp:taxon-name-part taxon-name-part-type="genus" reg="Neochromadora">Neochromadora</tp:taxon-name-part><tp:taxon-name-part taxon-name-part-type="species" reg="aberrans">aberrans</tp:taxon-name-part></tp:taxon-name></italic> (Cobb, 1930), <italic><tp:taxon-name><tp:taxon-name-part taxon-name-part-type="genus" reg="Neochromadora">Neochromadora</tp:taxon-name-part><tp:taxon-name-part taxon-name-part-type="species" reg="craspedota">craspedota</tp:taxon-name-part></tp:taxon-name></italic> (Steiner, 1916), <italic><tp:taxon-name><tp:taxon-name-part taxon-name-part-type="genus" reg="Neochromadora">Neochromadora</tp:taxon-name-part><tp:taxon-name-part taxon-name-part-type="species" reg="edentata">edentata</tp:taxon-name-part></tp:taxon-name></italic> (Cobb, 1914), <italic><tp:taxon-name><tp:taxon-name-part taxon-name-part-type="genus" reg="Neochromadora">Neochromadora</tp:taxon-name-part><tp:taxon-name-part taxon-name-part-type="species" reg="izhorica">izhorica</tp:taxon-name-part></tp:taxon-name></italic> (Filipjev, 1929), <italic><tp:taxon-name><tp:taxon-name-part taxon-name-part-type="genus" reg="Neochromadora">Neochromadora</tp:taxon-name-part><tp:taxon-name-part taxon-name-part-type="species" reg="poecilosomoides">poecilosomoides</tp:taxon-name-part></tp:taxon-name></italic> (Filipjev, 1918), <italic><tp:taxon-name><tp:taxon-name-part taxon-name-part-type="genus" reg="Neochromadora">Neochromadora</tp:taxon-name-part><tp:taxon-name-part taxon-name-part-type="species" reg="sabulicola">sabulicola</tp:taxon-name-part></tp:taxon-name></italic> (Filipjev, 1918) have been added to <italic><tp:taxon-name><tp:taxon-name-part taxon-name-part-type="genus" reg="Neochromadora">Neochromadora</tp:taxon-name-part></tp:taxon-name></italic>. <xref ref-type="bibr" rid="B19">Gerlach (1951)</xref> described <italic><tp:taxon-name><tp:taxon-name-part taxon-name-part-type="genus" reg="Neochromadora">N.</tp:taxon-name-part><tp:taxon-name-part taxon-name-part-type="species" reg="tecta">tecta</tp:taxon-name-part></tp:taxon-name></italic> Gerlach, 1951, redescribed <italic><tp:taxon-name><tp:taxon-name-part taxon-name-part-type="genus" reg="Neochromadora">N.</tp:taxon-name-part><tp:taxon-name-part taxon-name-part-type="species" reg="poecilosoma">poecilosoma</tp:taxon-name-part></tp:taxon-name></italic>, <italic><tp:taxon-name><tp:taxon-name-part taxon-name-part-type="genus" reg="Neochromadora">N.</tp:taxon-name-part><tp:taxon-name-part taxon-name-part-type="species" reg="izhorica">izhorica</tp:taxon-name-part></tp:taxon-name></italic> (Filipjev, 1929), and transferred <italic><tp:taxon-name><tp:taxon-name-part taxon-name-part-type="genus" reg="Spiliphera">Spiliphera</tp:taxon-name-part><tp:taxon-name-part taxon-name-part-type="species" reg="trichophora">trichophora</tp:taxon-name-part></tp:taxon-name></italic> (Steiner, 1921) to <italic><tp:taxon-name><tp:taxon-name-part taxon-name-part-type="genus" reg="Neochromadora">Neochromadora</tp:taxon-name-part></tp:taxon-name></italic>. Later <xref ref-type="bibr" rid="B20">Gerlach (1952</xref>, <xref ref-type="bibr" rid="B22">1953b</xref>) described <italic><tp:taxon-name><tp:taxon-name-part taxon-name-part-type="genus" reg="Neochromadora">N.</tp:taxon-name-part><tp:taxon-name-part taxon-name-part-type="species" reg="attenuate">attenuate</tp:taxon-name-part></tp:taxon-name></italic> Gerlach, 1952 and <italic><tp:taxon-name><tp:taxon-name-part taxon-name-part-type="genus" reg="Neochromadora">N.</tp:taxon-name-part><tp:taxon-name-part taxon-name-part-type="species" reg="complexa">complexa</tp:taxon-name-part></tp:taxon-name></italic> Gerlach, 1953b. <xref ref-type="bibr" rid="B70">Wieser (1954a)</xref> divided <italic><tp:taxon-name><tp:taxon-name-part taxon-name-part-type="genus" reg="Neochromadora">Neochromadora</tp:taxon-name-part></tp:taxon-name></italic> into two subgenera <italic><tp:taxon-name><tp:taxon-name-part taxon-name-part-type="genus" reg="Neochromadorina">Neochromadorina</tp:taxon-name-part></tp:taxon-name></italic> (Wieser, 1954a) and <italic><tp:taxon-name><tp:taxon-name-part taxon-name-part-type="genus" reg="Trichodorina">Trichodorina</tp:taxon-name-part></tp:taxon-name></italic> (Wieser, 1954a) based on tooth structure, cervical and somatic setal length, and pharyngeal bulb and described three new species: <italic><tp:taxon-name><tp:taxon-name-part taxon-name-part-type="genus" reg="Neochromadora">N.</tp:taxon-name-part><tp:taxon-name-part taxon-name-part-type="species" reg="lateralis">lateralis</tp:taxon-name-part></tp:taxon-name></italic> Wieser, 1954a, <italic><tp:taxon-name><tp:taxon-name-part taxon-name-part-type="genus" reg="Neochromadora">N.</tp:taxon-name-part><tp:taxon-name-part taxon-name-part-type="species" reg="calathifera">calathifera</tp:taxon-name-part></tp:taxon-name></italic> Wieser, 1954a, and <italic><tp:taxon-name><tp:taxon-name-part taxon-name-part-type="genus" reg="Neochromadora">N.</tp:taxon-name-part><tp:taxon-name-part taxon-name-part-type="species" reg="torquata">torquata</tp:taxon-name-part></tp:taxon-name></italic> Wieser, 1954a. Later, <xref ref-type="bibr" rid="B71">Wieser (1954b)</xref> described another two species <italic><tp:taxon-name><tp:taxon-name-part taxon-name-part-type="genus" reg="Neochromadora">N.</tp:taxon-name-part><tp:taxon-name-part taxon-name-part-type="species" reg="amembranata">amembranata</tp:taxon-name-part></tp:taxon-name></italic> Wieser, 1954b and <italic><tp:taxon-name><tp:taxon-name-part taxon-name-part-type="genus" reg="Neochromadora">N.</tp:taxon-name-part><tp:taxon-name-part taxon-name-part-type="species" reg="brevisetosa">brevisetosa</tp:taxon-name-part></tp:taxon-name></italic> Wieser, 1954b. Afterwards, six species, <italic><tp:taxon-name><tp:taxon-name-part taxon-name-part-type="genus" reg="Neochromadora">N.</tp:taxon-name-part><tp:taxon-name-part taxon-name-part-type="species" reg="bonita">bonita</tp:taxon-name-part></tp:taxon-name></italic> Gerlach, 1956, <italic><tp:taxon-name><tp:taxon-name-part taxon-name-part-type="genus" reg="Neochromadora">N.</tp:taxon-name-part><tp:taxon-name-part taxon-name-part-type="species" reg="coudenhovei">coudenhovei</tp:taxon-name-part></tp:taxon-name></italic> Wieser, 1956, <italic><tp:taxon-name><tp:taxon-name-part taxon-name-part-type="genus" reg="Neochromadora">N.</tp:taxon-name-part><tp:taxon-name-part taxon-name-part-type="species" reg="notocraspedota">notocraspedota</tp:taxon-name-part></tp:taxon-name></italic> Allgén, 1958, <italic><tp:taxon-name><tp:taxon-name-part taxon-name-part-type="genus" reg="Neochromadora">N.</tp:taxon-name-part><tp:taxon-name-part taxon-name-part-type="species" reg="appiana">appiana</tp:taxon-name-part></tp:taxon-name></italic> Wieser, 1959, <italic><tp:taxon-name><tp:taxon-name-part taxon-name-part-type="genus" reg="Neochromadora">N.</tp:taxon-name-part><tp:taxon-name-part taxon-name-part-type="species" reg="pugilator">pugilator</tp:taxon-name-part></tp:taxon-name></italic> Wieser, 1959 and <italic><tp:taxon-name><tp:taxon-name-part taxon-name-part-type="genus" reg="Neochromadora">N.</tp:taxon-name-part><tp:taxon-name-part taxon-name-part-type="species" reg="bicoronata">bicoronata</tp:taxon-name-part></tp:taxon-name></italic> (Wieser, 1959) (synonym <italic><tp:taxon-name><tp:taxon-name-part taxon-name-part-type="genus" reg="Endeolophos">Endeolophos</tp:taxon-name-part><tp:taxon-name-part taxon-name-part-type="species" reg="spinosus">spinosus</tp:taxon-name-part></tp:taxon-name></italic> (Gerlach, 1957) were described. <xref ref-type="bibr" rid="B73">Wieser (1959)</xref> withdrew the subgenus <tp:taxon-name><tp:taxon-name-part taxon-name-part-type="genus" reg="Neochromadora"/><tp:taxon-name-part taxon-name-part-type="subgenus" reg="Trichodorina">Trichodorina</tp:taxon-name-part></tp:taxon-name> with a redescription of <italic><tp:taxon-name><tp:taxon-name-part taxon-name-part-type="genus" reg="Neochromadora">N.</tp:taxon-name-part><tp:taxon-name-part taxon-name-part-type="species" reg="poecilosoma">poecilosoma</tp:taxon-name-part></tp:taxon-name></italic> found in Puget Sound. Later, 13 species (<italic><tp:taxon-name><tp:taxon-name-part taxon-name-part-type="genus" reg="Neochromadora">N.</tp:taxon-name-part><tp:taxon-name-part taxon-name-part-type="species" reg="alatocorpa">alatocorpa</tp:taxon-name-part></tp:taxon-name></italic> Hopper, 1961, <italic><tp:taxon-name><tp:taxon-name-part taxon-name-part-type="genus" reg="Neochromadora">N.</tp:taxon-name-part><tp:taxon-name-part taxon-name-part-type="species" reg="nitida">nitida</tp:taxon-name-part></tp:taxon-name></italic> Timm, 1961, <italic><tp:taxon-name><tp:taxon-name-part taxon-name-part-type="genus" reg="Neochromadora">N.</tp:taxon-name-part><tp:taxon-name-part taxon-name-part-type="species" reg="munita">munita</tp:taxon-name-part></tp:taxon-name></italic> Lorenzen, 1971, <italic><tp:taxon-name><tp:taxon-name-part taxon-name-part-type="genus" reg="Neochromadora">N.</tp:taxon-name-part><tp:taxon-name-part taxon-name-part-type="species" reg="paratecta">paratecta</tp:taxon-name-part></tp:taxon-name></italic> Blome, 1974, <italic><tp:taxon-name><tp:taxon-name-part taxon-name-part-type="genus" reg="Neochromadora">N.</tp:taxon-name-part><tp:taxon-name-part taxon-name-part-type="species" reg="paramunita">paramunita</tp:taxon-name-part></tp:taxon-name></italic> Boucher, 1976, <italic><tp:taxon-name><tp:taxon-name-part taxon-name-part-type="genus" reg="Neochromadora">N.</tp:taxon-name-part><tp:taxon-name-part taxon-name-part-type="species" reg="angelica">angelica</tp:taxon-name-part></tp:taxon-name></italic> Riemann, 1976, <italic><tp:taxon-name><tp:taxon-name-part taxon-name-part-type="genus" reg="Neochromadora">N.</tp:taxon-name-part><tp:taxon-name-part taxon-name-part-type="species" reg="bilineata">bilineata</tp:taxon-name-part></tp:taxon-name></italic> Kito, 1978, <italic><tp:taxon-name><tp:taxon-name-part taxon-name-part-type="genus" reg="Neochromadora">N.</tp:taxon-name-part><tp:taxon-name-part taxon-name-part-type="species" reg="oshoroana">oshoroana</tp:taxon-name-part></tp:taxon-name></italic> Kito, 1981, <italic><tp:taxon-name><tp:taxon-name-part taxon-name-part-type="genus" reg="Neochromadora">N.</tp:taxon-name-part><tp:taxon-name-part taxon-name-part-type="species" reg="orientalis">orientalis</tp:taxon-name-part></tp:taxon-name></italic> Lemzina, 1982, <italic><tp:taxon-name><tp:taxon-name-part taxon-name-part-type="genus" reg="Neochromadora">N.</tp:taxon-name-part><tp:taxon-name-part taxon-name-part-type="species" reg="papillosa">papillosa</tp:taxon-name-part></tp:taxon-name></italic> Pastor de Ward, 1985, <italic><tp:taxon-name><tp:taxon-name-part taxon-name-part-type="genus" reg="Neochromadora">N.</tp:taxon-name-part><tp:taxon-name-part taxon-name-part-type="species" reg="lineata">lineata</tp:taxon-name-part></tp:taxon-name></italic> Pastor de Ward, 1985, <italic><tp:taxon-name><tp:taxon-name-part taxon-name-part-type="genus" reg="Neochromadora">N.</tp:taxon-name-part><tp:taxon-name-part taxon-name-part-type="species" reg="nicolae">nicolae</tp:taxon-name-part></tp:taxon-name></italic> Vincx, 1986 and <italic><tp:taxon-name><tp:taxon-name-part taxon-name-part-type="genus" reg="Neochromadora">N.</tp:taxon-name-part><tp:taxon-name-part taxon-name-part-type="species" reg="alejandroi">alejandroi</tp:taxon-name-part></tp:taxon-name></italic> Lo Russo &amp; Pastor de Ward, 2012) were described. <xref ref-type="bibr" rid="B31">Hopper (1963)</xref> considered <italic><tp:taxon-name><tp:taxon-name-part taxon-name-part-type="genus" reg="Neochromadora">Neochromadora</tp:taxon-name-part><tp:taxon-name-part taxon-name-part-type="species" reg="trilineata">trilineata</tp:taxon-name-part></tp:taxon-name></italic> Schneider, 1943 as incertae sedis due to the unavailability of specimens. <xref ref-type="bibr" rid="B69">Vincx (1986)</xref> considered <italic><tp:taxon-name><tp:taxon-name-part taxon-name-part-type="genus" reg="Neochromadora">N.</tp:taxon-name-part><tp:taxon-name-part taxon-name-part-type="species" reg="paramunita">paramunita</tp:taxon-name-part></tp:taxon-name></italic> as a synonym of <italic><tp:taxon-name><tp:taxon-name-part taxon-name-part-type="genus" reg="Neochromadora">N.</tp:taxon-name-part><tp:taxon-name-part taxon-name-part-type="species" reg="munita">munita</tp:taxon-name-part></tp:taxon-name></italic>. Up to now, 33 species are currently considered as valid (based on <xref ref-type="bibr" rid="B67">Venekey et al. 2019</xref>):</p><p>1. <italic><tp:taxon-name><tp:taxon-name-part taxon-name-part-type="genus" reg="Neochromadora">Neochromadora</tp:taxon-name-part><tp:taxon-name-part taxon-name-part-type="species" reg="aberrans">aberrans</tp:taxon-name-part></tp:taxon-name></italic> (Cobb, 1930) (Antarctic, Commonwealth Bay; = <italic><tp:taxon-name><tp:taxon-name-part taxon-name-part-type="genus" reg="Spiliphera">Spiliphera</tp:taxon-name-part><tp:taxon-name-part taxon-name-part-type="species" reg="aberrans">aberrans</tp:taxon-name-part></tp:taxon-name></italic> Cobb, 1930)</p><p>2. <italic><tp:taxon-name><tp:taxon-name-part taxon-name-part-type="genus" reg="Neochromadora">Neochromadora</tp:taxon-name-part><tp:taxon-name-part taxon-name-part-type="species" reg="alatocorpa">alatocorpa</tp:taxon-name-part></tp:taxon-name></italic> Hopper, 1961 (USA, Alabama)</p><p>3. <italic><tp:taxon-name><tp:taxon-name-part taxon-name-part-type="genus" reg="Neochromadora">Neochromadora</tp:taxon-name-part><tp:taxon-name-part taxon-name-part-type="species" reg="alejandroi">alejandroi</tp:taxon-name-part></tp:taxon-name></italic> Lo Russo &amp; Pastor de Ward, 2012 (Argentina, San Matías gulf)</p><p>4. <italic><tp:taxon-name><tp:taxon-name-part taxon-name-part-type="genus" reg="Neochromadora">Neochromadora</tp:taxon-name-part><tp:taxon-name-part taxon-name-part-type="species" reg="amembranata">amembranata</tp:taxon-name-part></tp:taxon-name></italic> Wieser, 1954 (Italy, Sampieri)</p><p>5. <italic><tp:taxon-name><tp:taxon-name-part taxon-name-part-type="genus" reg="Neochromadora">Neochromadora</tp:taxon-name-part><tp:taxon-name-part taxon-name-part-type="species" reg="angelica">angelica</tp:taxon-name-part></tp:taxon-name></italic> Riemann, 1976b (Germany, Helgoland)</p><p>6. <italic><tp:taxon-name><tp:taxon-name-part taxon-name-part-type="genus" reg="Neochromadora">Neochromadora</tp:taxon-name-part><tp:taxon-name-part taxon-name-part-type="species" reg="appiana">appiana</tp:taxon-name-part></tp:taxon-name></italic> Wieser, 1959 (USA, Washington)</p><p>7. <italic><tp:taxon-name><tp:taxon-name-part taxon-name-part-type="genus" reg="Neochromadora">Neochromadora</tp:taxon-name-part><tp:taxon-name-part taxon-name-part-type="species" reg="bilineata">bilineata</tp:taxon-name-part></tp:taxon-name></italic> Kito, 1978 (Japan, Hokkaido)</p><p>8. <italic><tp:taxon-name><tp:taxon-name-part taxon-name-part-type="genus" reg="Neochromadora">Neochromadora</tp:taxon-name-part><tp:taxon-name-part taxon-name-part-type="species" reg="bonita">bonita</tp:taxon-name-part></tp:taxon-name></italic> Gerlach, 1956 (Brazil, Cananeia)</p><p>9. <italic><tp:taxon-name><tp:taxon-name-part taxon-name-part-type="genus" reg="Neochromadora">Neochromadora</tp:taxon-name-part><tp:taxon-name-part taxon-name-part-type="species" reg="brevisetosa">brevisetosa</tp:taxon-name-part></tp:taxon-name></italic> Wieser, 1954 (Italy, Sampieri)</p><p>10. <italic><tp:taxon-name><tp:taxon-name-part taxon-name-part-type="genus" reg="Neochromadora">Neochromadora</tp:taxon-name-part><tp:taxon-name-part taxon-name-part-type="species" reg="calathifera">calathifera</tp:taxon-name-part></tp:taxon-name></italic> Wieser, 1954b (Chile, Seno Reloncavi)</p><p>11. <italic><tp:taxon-name><tp:taxon-name-part taxon-name-part-type="genus" reg="Neochromadora">Neochromadora</tp:taxon-name-part><tp:taxon-name-part taxon-name-part-type="species" reg="complexa">complexa</tp:taxon-name-part></tp:taxon-name></italic> Gerlach, 1953a (Chile, Seno Ultima Esperanza)</p><p>12. <italic><tp:taxon-name><tp:taxon-name-part taxon-name-part-type="genus" reg="Neochromadora">Neochromadora</tp:taxon-name-part><tp:taxon-name-part taxon-name-part-type="species" reg="coudenhovei">coudenhovei</tp:taxon-name-part></tp:taxon-name></italic> Wieser, 1956b (Greece, Piraeus)</p><p>13. <italic><tp:taxon-name><tp:taxon-name-part taxon-name-part-type="genus" reg="Neochromadora">Neochromadora</tp:taxon-name-part><tp:taxon-name-part taxon-name-part-type="species" reg="craspedota">craspedota</tp:taxon-name-part></tp:taxon-name></italic> (Steiner, 1916) (Arctic Ocean, Barents Sea; = <italic><tp:taxon-name><tp:taxon-name-part taxon-name-part-type="genus" reg="Chromadora">Chromadora</tp:taxon-name-part><tp:taxon-name-part taxon-name-part-type="species" reg="craspedota">craspedota</tp:taxon-name-part></tp:taxon-name></italic> Steiner, 1916)</p><p>14. <italic><tp:taxon-name><tp:taxon-name-part taxon-name-part-type="genus" reg="Neochromadora">Neochromadora</tp:taxon-name-part><tp:taxon-name-part taxon-name-part-type="species" reg="edentata">edentata</tp:taxon-name-part></tp:taxon-name></italic> (Cobb, 1914) (Antarctic, Cape Royds; = <italic><tp:taxon-name><tp:taxon-name-part taxon-name-part-type="genus" reg="Nygmatonchus">Nygmatonchus</tp:taxon-name-part><tp:taxon-name-part taxon-name-part-type="species" reg="edentata">edentata</tp:taxon-name-part></tp:taxon-name></italic> (Cobb, 1914) Wieser, 1954, <italic><tp:taxon-name><tp:taxon-name-part taxon-name-part-type="genus" reg="Spiliphera">Spiliphera</tp:taxon-name-part><tp:taxon-name-part taxon-name-part-type="species" reg="edentata">edentata</tp:taxon-name-part></tp:taxon-name></italic> Cobb, 1914)</p><p>15. <italic><tp:taxon-name><tp:taxon-name-part taxon-name-part-type="genus" reg="Neochromadora">Neochromadora</tp:taxon-name-part><tp:taxon-name-part taxon-name-part-type="species" reg="izhorica">izhorica</tp:taxon-name-part></tp:taxon-name></italic> (Filipjev, 1929) (Baltic Sea, Neva Bay; = <italic><tp:taxon-name><tp:taxon-name-part taxon-name-part-type="genus" reg="Chromadorella">Chromadorella</tp:taxon-name-part><tp:taxon-name-part taxon-name-part-type="species" reg="izhorica">izhorica</tp:taxon-name-part></tp:taxon-name></italic> Filipjev, 1929)</p><p>16. <italic><tp:taxon-name><tp:taxon-name-part taxon-name-part-type="genus" reg="Neochromadora">Neochromadora</tp:taxon-name-part><tp:taxon-name-part taxon-name-part-type="species" reg="lateralis">lateralis</tp:taxon-name-part></tp:taxon-name></italic> Wieser, 1954 (Chile, Seno Reloncavi)</p><p>17. <italic><tp:taxon-name><tp:taxon-name-part taxon-name-part-type="genus" reg="Neochromadora">Neochromadora</tp:taxon-name-part><tp:taxon-name-part taxon-name-part-type="species" reg="lineata">lineata</tp:taxon-name-part></tp:taxon-name></italic> Pastor de Ward, 1985a (Argentina, Deseado river)</p><p>18. <italic><tp:taxon-name><tp:taxon-name-part taxon-name-part-type="genus" reg="Neochromadora">Neochromadora</tp:taxon-name-part><tp:taxon-name-part taxon-name-part-type="species" reg="munita">munita</tp:taxon-name-part></tp:taxon-name></italic> Lorenzen, 1972 (Germany, Helgoland; = <italic><tp:taxon-name><tp:taxon-name-part taxon-name-part-type="genus" reg="Neochromadora">Neochromadora</tp:taxon-name-part><tp:taxon-name-part taxon-name-part-type="species" reg="paramunita">paramunita</tp:taxon-name-part></tp:taxon-name></italic> Boucher, 1976)</p><p>19. <italic><tp:taxon-name><tp:taxon-name-part taxon-name-part-type="genus" reg="Neochromadora">Neochromadora</tp:taxon-name-part><tp:taxon-name-part taxon-name-part-type="species" reg="nicolae">nicolae</tp:taxon-name-part></tp:taxon-name></italic> Vincx, 1986 (North Sea, Southern Bight)</p><p>20. <italic><tp:taxon-name><tp:taxon-name-part taxon-name-part-type="genus" reg="Neochromadora">Neochromadora</tp:taxon-name-part><tp:taxon-name-part taxon-name-part-type="species" reg="nitida">nitida</tp:taxon-name-part></tp:taxon-name></italic> Timm, 1961 (Indian Ocean, Bengal Bay)</p><p>21. <italic><tp:taxon-name><tp:taxon-name-part taxon-name-part-type="genus" reg="Neochromadora">Neochromadora</tp:taxon-name-part><tp:taxon-name-part taxon-name-part-type="species" reg="notocraspedota">notocraspedota</tp:taxon-name-part></tp:taxon-name></italic> Allgén, 1958 (Uruguay, Uruguay coast)</p><p>22. <italic><tp:taxon-name><tp:taxon-name-part taxon-name-part-type="genus" reg="Neochromadora">Neochromadora</tp:taxon-name-part><tp:taxon-name-part taxon-name-part-type="species" reg="orientalis">orientalis</tp:taxon-name-part></tp:taxon-name></italic> Lemzina, 1982 (Kyrgyzstan, Lake Issyk-Kul)</p><p>23. <italic><tp:taxon-name><tp:taxon-name-part taxon-name-part-type="genus" reg="Neochromadora">Neochromadora</tp:taxon-name-part><tp:taxon-name-part taxon-name-part-type="species" reg="oshoroana">oshoroana</tp:taxon-name-part></tp:taxon-name></italic> Kito, 1981 (Japan, Oshoro Bay)</p><p>24. <italic><tp:taxon-name><tp:taxon-name-part taxon-name-part-type="genus" reg="Neochromadora">Neochromadora</tp:taxon-name-part><tp:taxon-name-part taxon-name-part-type="species" reg="papillosa">papillosa</tp:taxon-name-part></tp:taxon-name></italic> Pastor de Ward, 1985 (Argentina, Deseado River)</p><p>25. <italic><tp:taxon-name><tp:taxon-name-part taxon-name-part-type="genus" reg="Neochromadora">Neochromadora</tp:taxon-name-part><tp:taxon-name-part taxon-name-part-type="species" reg="parabilineata">parabilineata</tp:taxon-name-part></tp:taxon-name></italic> sp. nov. (China, Yellow Sea)</p><p>26. <italic><tp:taxon-name><tp:taxon-name-part taxon-name-part-type="genus" reg="Neochromadora">Neochromadora</tp:taxon-name-part><tp:taxon-name-part taxon-name-part-type="species" reg="paratecta">paratecta</tp:taxon-name-part></tp:taxon-name></italic> Blome, 1974 (Germany, Sylt)</p><p>27. <italic><tp:taxon-name><tp:taxon-name-part taxon-name-part-type="genus" reg="Neochromadora">Neochromadora</tp:taxon-name-part><tp:taxon-name-part taxon-name-part-type="species" reg="poecilosoma">poecilosoma</tp:taxon-name-part></tp:taxon-name></italic> (de Man, 1893) (North Sea, English Channel; = <italic><tp:taxon-name><tp:taxon-name-part taxon-name-part-type="genus" reg="Chromadora">Chromadora</tp:taxon-name-part><tp:taxon-name-part taxon-name-part-type="species" reg="poecilosoma">poecilosoma</tp:taxon-name-part></tp:taxon-name></italic> de Man, 1893)</p><p>28. <italic><tp:taxon-name><tp:taxon-name-part taxon-name-part-type="genus" reg="Neochromadora">Neochromadora</tp:taxon-name-part><tp:taxon-name-part taxon-name-part-type="species" reg="poecilosomoides">poecilosomoides</tp:taxon-name-part></tp:taxon-name></italic> (Filipjev, 1918) (Black Sea, Kruglaya Bay and Georgievskii Monastery Bay; = <italic><tp:taxon-name><tp:taxon-name-part taxon-name-part-type="genus" reg="Chromadora">Chromadora</tp:taxon-name-part><tp:taxon-name-part taxon-name-part-type="species" reg="poecilosomoides">poecilosomoides</tp:taxon-name-part></tp:taxon-name></italic> Filipjev, 1918)</p><p>29. <italic><tp:taxon-name><tp:taxon-name-part taxon-name-part-type="genus" reg="Neochromadora">Neochromadora</tp:taxon-name-part><tp:taxon-name-part taxon-name-part-type="species" reg="pugilator">pugilator</tp:taxon-name-part></tp:taxon-name></italic> Wieser, 1959 (USA, Washington)</p><p>30. <italic><tp:taxon-name><tp:taxon-name-part taxon-name-part-type="genus" reg="Neochromadora">Neochromadora</tp:taxon-name-part><tp:taxon-name-part taxon-name-part-type="species" reg="sabulicola">sabulicola</tp:taxon-name-part></tp:taxon-name></italic> (Filipjev, 1918) (Black Sea, Kruglaya Bay and Georgievskii Monastery Bay; = <italic><tp:taxon-name><tp:taxon-name-part taxon-name-part-type="genus" reg="Chromadora">Chromadora</tp:taxon-name-part><tp:taxon-name-part taxon-name-part-type="species" reg="sabulicola">sabulicola</tp:taxon-name-part></tp:taxon-name></italic> Filipjev, 1918)</p><p>31. <italic><tp:taxon-name><tp:taxon-name-part taxon-name-part-type="genus" reg="Neochromadora">Neochromadora</tp:taxon-name-part><tp:taxon-name-part taxon-name-part-type="species" reg="tecta">tecta</tp:taxon-name-part></tp:taxon-name></italic> Gerlach, 1951 (Germany, Amrum Island)</p><p>32. <italic><tp:taxon-name><tp:taxon-name-part taxon-name-part-type="genus" reg="Neochromadora">Neochromadora</tp:taxon-name-part><tp:taxon-name-part taxon-name-part-type="species" reg="torquata">torquata</tp:taxon-name-part></tp:taxon-name></italic> Wieser, 1954 (Chile, Seno Reloncavi)</p><p>33. <italic><tp:taxon-name><tp:taxon-name-part taxon-name-part-type="genus" reg="Neochromadora">Neochromadora</tp:taxon-name-part><tp:taxon-name-part taxon-name-part-type="species" reg="trichophora">trichophora</tp:taxon-name-part></tp:taxon-name></italic> (Steiner, 1921a) (Spain, Canary Islands; = <italic><tp:taxon-name><tp:taxon-name-part taxon-name-part-type="genus" reg="Spiliphera">Spiliphera</tp:taxon-name-part><tp:taxon-name-part taxon-name-part-type="species" reg="trichophora">trichophora</tp:taxon-name-part></tp:taxon-name></italic> Steiner, 1921, <italic><tp:taxon-name><tp:taxon-name-part taxon-name-part-type="genus" reg="Neochromadora">Neochromadora</tp:taxon-name-part><tp:taxon-name-part taxon-name-part-type="species" reg="longisetosa">longisetosa</tp:taxon-name-part></tp:taxon-name></italic> Schuurmans-Stekhoven, 1935)</p></tp:treatment-sec><ref-list><ref id="B67"><mixed-citation xmlns:xlink="http://www.w3.org/1999/xlink" xlink:type="simple"><person-group><name name-style="western"><surname>Venekey</surname><given-names>V</given-names></name><name name-style="western"><surname>Gheller</surname><given-names>PF</given-names></name><name name-style="western"><surname>Kandratavicius</surname><given-names>N</given-names></name><name name-style="western"><surname>Cunha</surname><given-names>BP</given-names></name><name name-style="western"><surname>Vilas-Boas</surname><given-names>AC</given-names></name><name name-style="western"><surname>Fonseca</surname><given-names>G</given-names></name><name name-style="western"><surname>Maria</surname><given-names>TF</given-names></name></person-group> (<year>2019</year>) <article-title>The state of the art of <tp:taxon-name><tp:taxon-name-part taxon-name-part-type="family">Chromadoridae</tp:taxon-name-part></tp:taxon-name> (<tp:taxon-name><tp:taxon-name-part taxon-name-part-type="phylum">Nematoda</tp:taxon-name-part></tp:taxon-name>, <tp:taxon-name><tp:taxon-name-part taxon-name-part-type="order">Chromadorida</tp:taxon-name-part></tp:taxon-name>): A historical review, diagnoses and comments about valid and dubious genera and a list of valid species.</article-title><source>Zootaxa</source><volume>4578</volume>(<issue>1</issue>): <fpage>1</fpage>–<lpage>67</lpage>. <ext-link xlink:href="10.11646/zootaxa.4578.1.1" ext-link-type="doi" xlink:type="simple">https://doi.org/10.11646/zootaxa.4578.1.1</ext-link></mixed-citation></ref><ref id="B51"><mixed-citation xmlns:xlink="http://www.w3.org/1999/xlink" xlink:type="simple"><person-group><name name-style="western"><surname>Micoletzky</surname><given-names>H</given-names></name></person-group> (<year>1924</year>) Letzter Bericht über freilebende Nematoden aus Suez. Sber. Akad. Wiss. Wien Mathem-naturw. Klasse. Abteilung I, Band 133, Heft 4/6: 137–179.</mixed-citation></ref><ref id="B19"><mixed-citation xmlns:xlink="http://www.w3.org/1999/xlink" xlink:type="simple"><person-group><name name-style="western"><surname>Gerlach</surname><given-names>SA</given-names></name></person-group> (<year>1951</year>) <article-title>Nematoden aus der Famìlie der <tp:taxon-name><tp:taxon-name-part taxon-name-part-type="family">Chromadoridae</tp:taxon-name-part></tp:taxon-name> von den deutschen Küsten.</article-title><source>Kieler Meeresforsch</source><volume>8</volume>(<issue>1</issue>): <fpage>106</fpage>–<lpage>132</lpage>.</mixed-citation></ref><ref id="B20"><mixed-citation xmlns:xlink="http://www.w3.org/1999/xlink" xlink:type="simple"><person-group><name name-style="western"><surname>Gerlach</surname><given-names>SA</given-names></name></person-group> (<year>1952</year>) <article-title>Nematoden aus dem Küstengrundwasser. Abhandlungen Akademie der Wissenschaften und der Literatur.</article-title><source>Mainz Mathematisch-Naturwissenschaftliche Klasse</source><volume>6</volume>: <fpage>315</fpage>–<lpage>372</lpage>.</mixed-citation></ref><ref id="B22"><mixed-citation xmlns:xlink="http://www.w3.org/1999/xlink" xlink:type="simple"><person-group><name name-style="western"><surname>Gerlach</surname><given-names>SA</given-names></name></person-group> (<year>1953b</year>) Freilebende marine Nematoden aus dem Küstengrundwasser und aus dem Brackwasser der Chilenischen Küste. Lunds Universitets Årsskrift. N. F. Avd. 2 49(10): 1–37.</mixed-citation></ref><ref id="B70"><mixed-citation xmlns:xlink="http://www.w3.org/1999/xlink" xlink:type="simple"><person-group><name name-style="western"><surname>Wieser</surname><given-names>W</given-names></name></person-group> (<year>1954a</year>) Free-living marine nematodes II. <tp:taxon-name><tp:taxon-name-part taxon-name-part-type="superfamily">Chromadoroidea</tp:taxon-name-part></tp:taxon-name>. Report from the Lund University Chile Expedition Acta University Lund (N.F.2) 50(16): 1–148.</mixed-citation></ref><ref id="B71"><mixed-citation xmlns:xlink="http://www.w3.org/1999/xlink" xlink:type="simple"><person-group><name name-style="western"><surname>Wieser</surname><given-names>W</given-names></name></person-group> (<year>1954b</year>) <article-title>Untersuchungen über die algenbewohnende Mikrofauna mariner Hartböden III. Zur Systematik der freilebenden Nematoden des Mittelmeeres. Mit einer ökologischen Untersuchung über die Beziehung zwischen Nematodenbesiedlung und Sedimentreichtum des Habitats.</article-title><source>Hydrobiologia</source><volume>6</volume>(<issue>1–2</issue>): <fpage>144</fpage>–<lpage>217</lpage>. <ext-link xlink:href="10.1007/BF00039417" ext-link-type="doi" xlink:type="simple">https://doi.org/10.1007/BF00039417</ext-link></mixed-citation></ref><ref id="B73"><mixed-citation xmlns:xlink="http://www.w3.org/1999/xlink" xlink:type="simple"><person-group><name name-style="western"><surname>Wieser</surname><given-names>W</given-names></name></person-group> (<year>1959</year>) <article-title>Free-living nematodes and other small invertebrates of Puget Sound beaches.</article-title><source>University of Washington Publications in Biology (University of Washington Press, Seattle)</source><volume>19</volume>: <fpage>1</fpage>–<lpage>179</lpage>.</mixed-citation></ref><ref id="B31"><mixed-citation xmlns:xlink="http://www.w3.org/1999/xlink" xlink:type="simple"><person-group><name name-style="western"><surname>Hopper</surname><given-names>BE</given-names></name></person-group> (<year>1963</year>) <article-title><italic><tp:taxon-name><tp:taxon-name-part taxon-name-part-type="genus">Punctodora</tp:taxon-name-part><tp:taxon-name-part taxon-name-part-type="species">exochopora</tp:taxon-name-part></tp:taxon-name></italic> n. sp. (<tp:taxon-name><tp:taxon-name-part taxon-name-part-type="family">Chromadoridae</tp:taxon-name-part></tp:taxon-name>: <tp:taxon-name><tp:taxon-name-part taxon-name-part-type="phylum">Nematoda</tp:taxon-name-part></tp:taxon-name>) from the Canadian shore of Lake Ontario.</article-title><source>Canadian Journal of Zoology</source><volume>41</volume>(<issue>6</issue>): <fpage>1121</fpage>–<lpage>1126</lpage>. <ext-link xlink:href="10.1139/z63-088" ext-link-type="doi" xlink:type="simple">https://doi.org/10.1139/z63-088</ext-link></mixed-citation></ref><ref id="B69"><mixed-citation xmlns:xlink="http://www.w3.org/1999/xlink" xlink:type="simple"><person-group><name name-style="western"><surname>Vincx</surname><given-names>M</given-names></name></person-group> (<year>1986</year>) <article-title>Free-living marine nematodes from the Southern Bight of the North Sea. I. Notes on species of the genera <italic><tp:taxon-name><tp:taxon-name-part taxon-name-part-type="genus">Gonionchus</tp:taxon-name-part></tp:taxon-name></italic> Cobb, 1920, <italic><tp:taxon-name><tp:taxon-name-part taxon-name-part-type="genus">Neochromadora</tp:taxon-name-part></tp:taxon-name></italic> Micoletzky, 1924 and <italic><tp:taxon-name><tp:taxon-name-part taxon-name-part-type="genus">Sabatieria</tp:taxon-name-part></tp:taxon-name></italic> Rouville, 1903.</article-title><source>Hydrobiologia</source><volume>140</volume>(<issue>3</issue>): <fpage>255</fpage>–<lpage>286</lpage>. <ext-link xlink:href="10.1007/BF00007440" ext-link-type="doi" xlink:type="simple">https://doi.org/10.1007/BF00007440</ext-link></mixed-citation></ref></ref-list></tp:taxon-treatment>
