# Supplementary material for: ﻿Two new species of Hypodontolaiminae (Nematoda, Chromadorida, Chromadoridae) from the Yellow Sea with a phylogenetic analysis in the subfamily
Source: Zookeys. 2024 Jan 30;1190:281–302. doi: 10.3897/zookeys.1190.113418 (PMC10848845; doi:10.3897/zookeys.1190.113418)
Supplement: XML Treatment for Neochromadora parabilineata [file zookeys.1190.113418-treatment4.xml]

<!DOCTYPE tp:taxon-treatment
  PUBLIC "-//TaxonX//DTD Taxonomic Treatment Publishing DTD v0 20100105//EN" "tax-treatment-NSO.dtd">
<tp:taxon-treatment xmlns:tp="http://www.plazi.org/taxpub"><tp:treatment-meta><kwd-group><label>Taxon classification</label><kwd>
                <named-content content-type="kingdom">Animalia</named-content>
              </kwd><kwd>
                <named-content content-type="order">Chromadorida</named-content>
              </kwd><kwd>
                <named-content content-type="family">Chromadoridae</named-content>
              </kwd></kwd-group><mixed-citation publication-type="journal"><person-group><name><surname>Liang</surname><given-names>Huixin</given-names></name><name><surname>Guo</surname><given-names>Wen</given-names></name><name><surname>Wang</surname><given-names>Chunming</given-names></name></person-group><article-title>﻿Two new species of <tp:taxon-name><tp:taxon-name-part taxon-name-part-type="subfamily">Hypodontolaiminae</tp:taxon-name-part></tp:taxon-name> (<tp:taxon-name><tp:taxon-name-part taxon-name-part-type="phylum">Nematoda</tp:taxon-name-part></tp:taxon-name>, <tp:taxon-name><tp:taxon-name-part taxon-name-part-type="order">Chromadorida</tp:taxon-name-part></tp:taxon-name>, <tp:taxon-name><tp:taxon-name-part taxon-name-part-type="family">Chromadoridae</tp:taxon-name-part></tp:taxon-name>) from the Yellow Sea with a phylogenetic analysis in the subfamily</article-title><source>Zookeys</source><day>30</day><month>01</month><year>2024</year><volume>1190</volume><fpage>281</fpage><lpage>302</lpage><pub-id pub-id-type="doi">10.3897/zookeys.1190.113418</pub-id></mixed-citation></tp:treatment-meta><tp:nomenclature><label>﻿</label><tp:taxon-name>
              <object-id xmlns:xlink="http://www.w3.org/1999/xlink" content-type="arpha" xlink:type="simple">B3AFF3D8-F366-5715-8C27-03CFB7A86B92</object-id>
              <tp:taxon-name-part taxon-name-part-type="genus" reg="Neochromadora">Neochromadora</tp:taxon-name-part>
              <tp:taxon-name-part taxon-name-part-type="species" reg="parabilineata">parabilineata</tp:taxon-name-part>
              <object-id xmlns:xlink="http://www.w3.org/1999/xlink" content-type="zoobank" xlink:type="simple">https://zoobank.org/27F8BC81-DA38-470D-AD2B-F4B20F302588</object-id>
            </tp:taxon-name><tp:taxon-status xmlns:xlink="http://www.w3.org/1999/xlink" xlink:type="simple">sp. nov.</tp:taxon-status><xref ref-type="fig" rid="F3">Figs 3</xref><xref ref-type="fig" rid="F4">, 4</xref><xref ref-type="table" rid="T4">, Table 4</xref></tp:nomenclature><tp:treatment-sec sec-type="diagnosis" id="SECID0EL6BI"><title>Diagnosis.</title><p>Medium body size, buccal cavity with one large hollow dorsal tooth and two small subventral teeth, spicules curved and L-shaped, gubernaculum boat-shaped, seven precloacal supplements cup-shaped, tail conical and gradually tapering.</p><fig id="F3" position="float" orientation="portrait"><object-id xmlns:xlink="http://www.w3.org/1999/xlink" content-type="doi" xlink:type="simple">10.3897/zookeys.1190.113418.figure3</object-id><object-id xmlns:xlink="http://www.w3.org/1999/xlink" content-type="arpha" xlink:type="simple">2BACFEC9-BE49-5876-8F61-FDA639AA239C</object-id><label>Figure 3.</label><caption><p><italic><tp:taxon-name><tp:taxon-name-part taxon-name-part-type="genus" reg="Neochromadora">Neochromadora</tp:taxon-name-part><tp:taxon-name-part taxon-name-part-type="species" reg="parabilineata">parabilineata</tp:taxon-name-part></tp:taxon-name></italic> sp. nov. <bold>A</bold> lateral view of male anterior region showing cuticle and amphidial fovea (holotype) <bold>B</bold> lateral view of male buccal cavity (holotype) <bold>C</bold> lateral view of male anterior region showing pharyngeal region (holotype) <bold>D</bold> lateral view of male cuticle at pharynx region (holotype) <bold>E</bold> lateral view of male cuticle at middle body (holotype) <bold>F</bold> lateral view of female anterior region showing buccal cavity and pharyngeal region (22HSB11-1-18) <bold>G</bold> lateral view of spicules and gubernaculum (22HSB11-2-20) <bold>H</bold> lateral view of male posterior body, showing precloacal supplements and tail (holotype) <bold>I</bold> lateral view of female whole body (22HSB11-2-18) <bold>J</bold> lateral view of female posterior body showing tail (22HSB11-2-18). Scale bars: 20 µm (<bold>A–H, J</bold>); 50 µm (<bold>I</bold>).</p></caption><graphic xmlns:xlink="http://www.w3.org/1999/xlink" xlink:href="zookeys-1190-281_article-113418__-g003.jpg" position="float" orientation="portrait" xlink:type="simple" id="oo_976185.jpg"><uri content-type="original_file" xlink:type="simple">https://binary.pensoft.net/fig/976185</uri></graphic></fig></tp:treatment-sec><tp:treatment-sec sec-type="material" id="SECID0EABCI"><title>Material examined.</title><p>Four males and three females were measured and studied. <bold><italic>Holotype</italic></bold>: ♂ 1 on slide 22HSB11–2–20; <bold><italic>paratypes</italic></bold>: ♂ 2 on 22HSB11–1–21, ♂ 3 on 22HSB11–2–18, ♂ 4 on 22HSB11–2–20, ♀ 1 on 22HSB11–2–18, ♀ 2 on 22HSB11–1–18, and ♀ 3 on 22HSB11–2–18.</p><fig id="F4" position="float" orientation="portrait"><object-id xmlns:xlink="http://www.w3.org/1999/xlink" content-type="doi" xlink:type="simple">10.3897/zookeys.1190.113418.figure4</object-id><object-id xmlns:xlink="http://www.w3.org/1999/xlink" content-type="arpha" xlink:type="simple">D1786CEB-A6A3-59A1-82DC-103E88D21023</object-id><label>Figure 4.</label><caption><p><italic><tp:taxon-name><tp:taxon-name-part taxon-name-part-type="genus" reg="Neochromadora">Neochromadora</tp:taxon-name-part><tp:taxon-name-part taxon-name-part-type="species" reg="parabilineata">parabilineata</tp:taxon-name-part></tp:taxon-name></italic> sp. nov. <bold>A</bold> lateral view of male anterior region showing cuticle (holotype) <bold>B</bold> lateral view of female anterior region showing amphidial fovea (arrow) (22HSB11-2-18) <bold>C</bold> lateral view of cuticle at middle body (holotype) <bold>D</bold> lateral view of male posterior body, showing spicules (22HSB11-2-20) <bold>E</bold> lateral view of male posterior body, showing gubernaculum (22HSB11-2-20; <bold>F</bold> lateral view of male posterior body, showing precloacal supplements (arrows) (holotype) <bold>G</bold> lateral view of male posterior body, showing tail and cuticle (22HSB11-2-20). Scale bars: 20 µm.</p></caption><graphic xmlns:xlink="http://www.w3.org/1999/xlink" xlink:href="zookeys-1190-281_article-113418__-g004.jpg" position="float" orientation="portrait" xlink:type="simple" id="oo_976186.jpg"><uri content-type="original_file" xlink:type="simple">https://binary.pensoft.net/fig/976186</uri></graphic></fig></tp:treatment-sec><tp:treatment-sec sec-type="type locality" id="SECID0ESCCI"><title>Type locality and habitat.</title><p>Rizhao coast, Shandong Province, China, <named-content xmlns:xlink="http://www.w3.org/1999/xlink" content-type="dwc:verbatimCoordinates" xlink:type="simple"><named-content content-type="geo-json" specific-use="{&#34;type&#34;:&#34;Point&#34;,&#34;coordinates&#34;:[119.333333,35.083333]}" id="NCID0E2CCI" xlink:type="simple">35°5′N, 119°20′E</named-content></named-content>, 0–2 cm sediment depth, sandy sediment.</p></tp:treatment-sec><tp:treatment-sec sec-type="description" id="SECID0EADCI"><title>Measurements.</title><p>All measurement data are given in Table <xref ref-type="table" rid="T4">4</xref>.</p><table-wrap id="T4" position="float" orientation="portrait"><label>Table 4.</label><caption><p>Measurements of <italic><tp:taxon-name><tp:taxon-name-part taxon-name-part-type="genus" reg="Neochromadora">Neochromadora</tp:taxon-name-part><tp:taxon-name-part taxon-name-part-type="species" reg="parabilineata">parabilineata</tp:taxon-name-part></tp:taxon-name></italic> sp. nov. (in µm except for ratios).</p></caption><table id="TID0E5UCI" rules="all"><tbody><tr><th rowspan="2" colspan="1">Characters</th><th rowspan="1" colspan="1">Holotype</th><th rowspan="1" colspan="1">Paratypes</th><th rowspan="1" colspan="1">Paratypes</th></tr><tr><th rowspan="1" colspan="1">male</th><th rowspan="1" colspan="1">males (<italic>n</italic> = 3)</th><th rowspan="1" colspan="1">females (<italic>n</italic> = 3)</th></tr><tr><td rowspan="1" colspan="1">Total body length</td><td rowspan="1" colspan="1">878</td><td rowspan="1" colspan="1">905.3±39.6(864–943)</td><td rowspan="1" colspan="1">913±27.8(881–931)</td></tr><tr><td rowspan="1" colspan="1">Maximum body diameter</td><td rowspan="1" colspan="1">25</td><td rowspan="1" colspan="1">25.7±1.5(24–27)</td><td rowspan="1" colspan="1">33.7±5.8(27–37)</td></tr><tr><td rowspan="1" colspan="1">Head diameter</td><td rowspan="1" colspan="1">12</td><td rowspan="1" colspan="1">11.7±1.5(10–13)</td><td rowspan="1" colspan="1">11.7±0.6(11–12)</td></tr><tr><td rowspan="1" colspan="1">Length of cephalic setae</td><td rowspan="1" colspan="1">8</td><td rowspan="1" colspan="1">7±0(7–7)</td><td rowspan="1" colspan="1">7.3±0.6(7–8)</td></tr><tr><td rowspan="1" colspan="1">Buccal cavity depth</td><td rowspan="1" colspan="1">10</td><td rowspan="1" colspan="1">10.7±3.1(8–14)</td><td rowspan="1" colspan="1">7±1(6–8)</td></tr><tr><td rowspan="1" colspan="1">Amphidial fovea width</td><td rowspan="1" colspan="1">6</td><td rowspan="1" colspan="1">6.7±0.6(6–7)</td><td rowspan="1" colspan="1">6±0(6–6)</td></tr><tr><td rowspan="1" colspan="1">Amphidial fovea from anterior end</td><td rowspan="1" colspan="1">3</td><td rowspan="1" colspan="1">3±0(3–3)</td><td rowspan="1" colspan="1">3±0(3–3)</td></tr><tr><td rowspan="1" colspan="1">Body diameter at amphidial fovea</td><td rowspan="1" colspan="1">12</td><td rowspan="1" colspan="1">11.7±0.6(11–12)</td><td rowspan="1" colspan="1">12±0(12–12)</td></tr><tr><td rowspan="1" colspan="1">Nerve ring from anterior end</td><td rowspan="1" colspan="1">86</td><td rowspan="1" colspan="1">80.7±3.8(78–85)</td><td rowspan="1" colspan="1">84±6.1(80–91)</td></tr><tr><td rowspan="1" colspan="1">Body diameter at nerve ring</td><td rowspan="1" colspan="1">23</td><td rowspan="1" colspan="1">21.3±0.6(21–22)</td><td rowspan="1" colspan="1">23.3±0.6(23–24)</td></tr><tr><td rowspan="1" colspan="1">Pharynx length</td><td rowspan="1" colspan="1">131</td><td rowspan="1" colspan="1">124.7±2.1(123–127)</td><td rowspan="1" colspan="1">128±2.6(125–130)</td></tr><tr><td rowspan="1" colspan="1">Pharynx bulb length</td><td rowspan="1" colspan="1">23</td><td rowspan="1" colspan="1">22.7±0.6(22–23)</td><td rowspan="1" colspan="1">26±3.6(23–30)</td></tr><tr><td rowspan="1" colspan="1">Body diameter at the base of pharynx</td><td rowspan="1" colspan="1">24</td><td rowspan="1" colspan="1">22.3±1.2(21–23)</td><td rowspan="1" colspan="1">26.3±2.9(23–28)</td></tr><tr><td rowspan="1" colspan="1">Cloacal/anal body diameter</td><td rowspan="1" colspan="1">25</td><td rowspan="1" colspan="1">24±0(24–24)</td><td rowspan="1" colspan="1">19.3±0.6(19–20)</td></tr><tr><td rowspan="1" colspan="1">Spicules length along arc</td><td rowspan="1" colspan="1">31</td><td rowspan="1" colspan="1">29±1(28–30)</td><td rowspan="1" colspan="1">–</td></tr><tr><td rowspan="1" colspan="1">Gubernaculum length</td><td rowspan="1" colspan="1">21</td><td rowspan="1" colspan="1">20.3±1.5(19–22)</td><td rowspan="1" colspan="1">–</td></tr><tr><td rowspan="1" colspan="1">Vulva from anterior end</td><td rowspan="1" colspan="1">–</td><td rowspan="1" colspan="1">–</td><td rowspan="1" colspan="1">380.3±34.1(341–401)</td></tr><tr><td rowspan="1" colspan="1">Body diameter at vulva</td><td rowspan="1" colspan="1">–</td><td rowspan="1" colspan="1">–</td><td rowspan="1" colspan="1">32±4.6(27–36)</td></tr><tr><td rowspan="1" colspan="1">Precloacal supplements</td><td rowspan="1" colspan="1">7</td><td rowspan="1" colspan="1">7</td><td rowspan="1" colspan="1">–</td></tr><tr><td rowspan="1" colspan="1">V%</td><td rowspan="1" colspan="1">–</td><td rowspan="1" colspan="1">–</td><td rowspan="1" colspan="1">41.6±2.5(38.7–43.1)</td></tr><tr><td rowspan="1" colspan="1">Tail length</td><td rowspan="1" colspan="1">113</td><td rowspan="1" colspan="1">111.3±5.5(105–115)</td><td rowspan="1" colspan="1">121.7±12.6(110–135)</td></tr><tr><td rowspan="1" colspan="1">a</td><td rowspan="1" colspan="1">35.1</td><td rowspan="1" colspan="1">35.4±3(32–37.9)</td><td rowspan="1" colspan="1">27.6±4.3(25.1–32.6)</td></tr><tr><td rowspan="1" colspan="1">b</td><td rowspan="1" colspan="1">6.7</td><td rowspan="1" colspan="1">7.3±0.3(7–7.6)</td><td rowspan="1" colspan="1">7.1±0.1(7–7.2)</td></tr><tr><td rowspan="1" colspan="1">c</td><td rowspan="1" colspan="1">7.8</td><td rowspan="1" colspan="1">8.2±0.7(7.6–9)</td><td rowspan="1" colspan="1">7.6±0.8(6.9–8.5)</td></tr><tr><td rowspan="1" colspan="1">c’</td><td rowspan="1" colspan="1">4.5</td><td rowspan="1" colspan="1">4.6±0.2(4.4–4.8)</td><td rowspan="1" colspan="1">6.3±0.5(5.8–6.8)</td></tr></tbody></table></table-wrap></tp:treatment-sec><tp:treatment-sec sec-type="description" id="SECID0EEPCI"><title>Description.</title><p><bold>Males.</bold> Body medium sized (864–943 μm), anterior end truncated and posterior end tapered. Cuticle heterogeneous and complex, five transverse rows of small dots present just posterior to cephalic setae, two or three longitudinal rows of larger dots posterior to the cephalic setae to middle part of body, larger dots changing to rectangular markings from middle body to posterior part of cloaca and rectangular markings changing back to larger dots until tail end. Six inner and six outer labial sensilla papilliform, four setiform cephalic sensilla (0.5–0.7 head diameter in length). Somatic setae present in pharynx and tail region (8 μm in length). Amphidial fovea situated at level of cephalic setae, transverse oval, 6–7 µm in width and 2 µm in length (50–58% corresponding body diameter). Buccal cavity shallow, 10–14 µm in depth. Cheilostoma short with cuticularized longitudinal folds. Pharyngostoma with one large hollow dorsal tooth and two small subventral teeth. Pharynx cylindrical, posterior region swollen into an oval bulb (17.5–17.7% of pharynx length). Nerve ring slightly posterior to middle pharynx region (64.2–66.9% of pharynx length). Secretory-excretory system present; renette cell situated posterior to pharynx bulb, excretory pore at level with cephalic setae. Cardia not observed.</p><p>Reproductive system with a single, outstretched testis. Spicules curved and L-shaped, widened at the middle part, 28–31 μm (0.81–0.86 cloacal body diameters) along arc. Gubernaculum short and boat-shaped, distal end tapered. Seven precloacal supplements cup-shaped, distance between the anteriormost and cloaca, the posteriormost and cloaca, 100 μm and 18 μm respectively, distance between supplements almost equal-distanced. Tail conical and gradually tapering, 4.4–4.8 cloacal body diameter in length. Spinneret short, 5 μm in length.</p><p><bold>Females.</bold> Similar to males in most characteristics. Tail slightly longer than in males (5.8–6.8 anal body diameters in length). Reproductive system didelphic, with opposed and reflexed ovaries. Anterior ovary to left of intestine and posterior ovary to right of intestine. Spermatheca present. Vulva situated anterior to middle of body. Vagina short and muscularized.</p></tp:treatment-sec><tp:treatment-sec sec-type="etymology" id="SECID0ERPCI"><title>Etymology.</title><p>Species epithet <italic>parabilineata</italic> refers to the new species being similar to <italic><tp:taxon-name><tp:taxon-name-part taxon-name-part-type="genus" reg="Neochromadora">Neochromadora</tp:taxon-name-part><tp:taxon-name-part taxon-name-part-type="species" reg="bilineata">bilineata</tp:taxon-name-part></tp:taxon-name></italic>.</p></tp:treatment-sec><tp:treatment-sec sec-type="Differential diagnosis" id="SECID0EEQCI"><title>Differential diagnosis.</title><p><italic><tp:taxon-name><tp:taxon-name-part taxon-name-part-type="genus" reg="Neochromadora">Neochromadora</tp:taxon-name-part><tp:taxon-name-part taxon-name-part-type="species" reg="parabilineata">parabilineata</tp:taxon-name-part></tp:taxon-name></italic> sp. nov. is similar to <italic><tp:taxon-name><tp:taxon-name-part taxon-name-part-type="genus" reg="Neochromadora">N.</tp:taxon-name-part><tp:taxon-name-part taxon-name-part-type="species" reg="bilineata">bilineata</tp:taxon-name-part></tp:taxon-name></italic>, <italic><tp:taxon-name><tp:taxon-name-part taxon-name-part-type="genus" reg="Neochromadora">N.</tp:taxon-name-part><tp:taxon-name-part taxon-name-part-type="species" reg="izhorica">izhorica</tp:taxon-name-part></tp:taxon-name></italic>, <italic><tp:taxon-name><tp:taxon-name-part taxon-name-part-type="genus" reg="Neochromadora">N.</tp:taxon-name-part><tp:taxon-name-part taxon-name-part-type="species" reg="complexa">complexa</tp:taxon-name-part></tp:taxon-name></italic>, and <italic><tp:taxon-name><tp:taxon-name-part taxon-name-part-type="genus" reg="Neochromadora">N.</tp:taxon-name-part><tp:taxon-name-part taxon-name-part-type="species" reg="poecilosoma">poecilosoma</tp:taxon-name-part></tp:taxon-name></italic> in precloacal supplements number (7–9). But it differs from <italic><tp:taxon-name><tp:taxon-name-part taxon-name-part-type="genus" reg="Neochromadora">N.</tp:taxon-name-part><tp:taxon-name-part taxon-name-part-type="species" reg="bilineata">bilineata</tp:taxon-name-part></tp:taxon-name></italic> in body length (864–943 μm vs 567–852 μm), cephalic setae length (7–8 μm vs 4–6 μm), amphidial fovea width (50–58% vs 45% corresponding body diameter), spicules shape and length (L-shaped and widened in the middle portion, 28–31 μm vs arcuate and gradually narrowing, 23–26 μm), and gubernaculum length (19–22 μm vs 15–18 μm); differs from <italic><tp:taxon-name><tp:taxon-name-part taxon-name-part-type="genus" reg="Neochromadora">N.</tp:taxon-name-part><tp:taxon-name-part taxon-name-part-type="species" reg="izhorica">izhorica</tp:taxon-name-part></tp:taxon-name></italic> in cephalic seta length (7–8 μm vs 14 μm), pharynx shape (posterior bulb obvious vs posterior bulb weak), spicules length (28–31 μm vs 31.5–34.5 μm), gubernaculum shape (distal end tapered vs distal end with anterior-laterally curved tip) (<xref ref-type="bibr" rid="B55">Riemann 1966</xref>); differs from <italic><tp:taxon-name><tp:taxon-name-part taxon-name-part-type="genus" reg="Neochromadora">N.</tp:taxon-name-part><tp:taxon-name-part taxon-name-part-type="species" reg="complexa">complexa</tp:taxon-name-part></tp:taxon-name></italic> in body length (864–943 μm vs 642 μm), spicules shape (curved and L-shaped with middle portion widened vs L-shaped even in width), gubernaculum shape (boat-shaped vs dorsal part slenderly extended), distance between precloacal supplements (10–15 μm vs 2–5 μm) (calculation based on <xref ref-type="bibr" rid="B22">Gerlach 1953b</xref>: fig. 11); differs from <italic><tp:taxon-name><tp:taxon-name-part taxon-name-part-type="genus" reg="Neochromadora">N.</tp:taxon-name-part><tp:taxon-name-part taxon-name-part-type="species" reg="poecilosoma">poecilosoma</tp:taxon-name-part></tp:taxon-name></italic> in body length (864–943 μm vs 1900–2000 μm), cephalic setae length (7–8 μm vs 10–14 μm), spicule length (28–31 μm vs 60–65 μm), gubernaculum shape (boat-shaped vs distal tip with small tooth) (<xref ref-type="bibr" rid="B14">de Man 1893</xref>).</p></tp:treatment-sec><ref-list><ref id="B55"><mixed-citation xmlns:xlink="http://www.w3.org/1999/xlink" xlink:type="simple"><person-group><name name-style="western"><surname>Riemann</surname><given-names>F</given-names></name></person-group> (<year>1966</year>) Die interstitielle Fauna im Elbe-Aestuar. Verbreitung und Systematik. Archiv Für Hydrobioloige (Suppl.) 31(1/2): 1–279.</mixed-citation></ref><ref id="B22"><mixed-citation xmlns:xlink="http://www.w3.org/1999/xlink" xlink:type="simple"><person-group><name name-style="western"><surname>Gerlach</surname><given-names>SA</given-names></name></person-group> (<year>1953b</year>) Freilebende marine Nematoden aus dem Küstengrundwasser und aus dem Brackwasser der Chilenischen Küste. Lunds Universitets Årsskrift. N. F. Avd. 2 49(10): 1–37.</mixed-citation></ref><ref id="B14"><mixed-citation xmlns:xlink="http://www.w3.org/1999/xlink" xlink:type="simple"><person-group><name name-style="western"><surname>de Man</surname><given-names>JG</given-names></name></person-group> (<year>1893</year>) <article-title>Cinquième Note sur les Nématodes libres de la mer du Nord et de la Manche.</article-title><source>Mémoires de la Société Zoologique de France</source><volume>6</volume>: <fpage>81</fpage>–<lpage>125</lpage>.</mixed-citation></ref></ref-list></tp:taxon-treatment>
